# Supplementary material for: Prediction of mutation-induced protein stability changes based on the geometric representations learned by a self-supervised method
Source: BMC Bioinformatics. 2024 Aug 28;25:282. doi: 10.1186/s12859-024-05876-6 (PMC11360314; doi:10.1186/s12859-024-05876-6)
Supplement: Supplementary file 1 — Supplementary file1 [file 12859_2024_5876_MOESM1_ESM.xlsx]

## Sheet: Supplementary Table 1
pdbchain	gene	organism	structral class
1A1XA	Protein p13 MTCP-1	Homo sapiens	Mainly Beta
1A62A	Transcription termination factor Rho	Escherichia coli	Mainly Alpha
1A73A	Intron-encoded endonuclease I-PpoI	Physarum polycephalum	Alpha Beta
1A8LA	Glutaredoxin-like protein	Pyrococcus furiosus	Alpha Beta
1A9XB	Carbamoyl-phosphate synthase small chain	Escherichia coli	Alpha Beta
1AH7A	Phospholipase C	Bacillus cereus	Mainly Alpha
1AHOA	Alpha-mammal toxin AaH2	Androctonus australis	Alpha Beta
1AL3A	HTH-type transcriptional regulator CysB	Klebsiella pneumoniae	Alpha Beta
1ALYA	CD40 ligand	Homo sapiens	Mainly Beta
1AOLA	Envelope glycoprotein	Friend murine leukemia virus	Alpha Beta
1ATZA	von Willebrand factor	Homo sapiens	Alpha Beta
1AYOA	Alpha-2-macroglobulin	Bos taurus	Mainly Beta
1B5EA	Deoxycytidylate 5-hydroxymethyltransferase	Enterobacteria phage T4	Alpha Beta
1B63A	DNA mismatch repair protein MutL	Escherichia coli	Alpha Beta
1B67A	DNA-binding protein HMf-1	Methanothermus fervidus	Mainly Alpha
1B9WA	Merozoite surface antigens (Fragment)	Plasmodium cynomolgi	Mainly Beta
1BAZA	Transcriptional repressor arc	Salmonella phage P22	Mainly Alpha
1BBPA	Bilin-binding protein	Pieris brassicae	Mainly Beta
1BG2A	Kinesin-1 heavy chain	Homo sapiens	Alpha Beta
1BGFA	Signal transducer and activator of transcription 4	Mus musculus	Mainly Alpha
1BHEA	Endo-polygalacturonase	Pectobacterium parmentieri	Mainly Beta
1BKRA	Spectrin beta chain, non-erythrocytic 1	Homo sapiens	Mainly Alpha
1BM8A	Transcription factor MBP1	Saccharomyces cerevisiae	Alpha Beta
1BTKB	Tyrosine-protein kinase BTK	Homo sapiens	Mainly Beta
1BXYA	50S ribosomal protein L30	Thermus thermophilus	Alpha Beta
1BYFA	Lectin	Polyandrocarpa misakiensis	Alpha Beta
1BYIA	ATP-dependent dethiobiotin synthetase BioD 1	Escherichia coli	Alpha Beta
1C1KA	Protein Gp59	Enterobacteria phage T4	Mainly Alpha
1C1XA	Phenylalanine dehydrogenase	Rhodococcus sp.	Alpha Beta
1C5EA	Capsid decoration protein	Escherichia phage lambda	Mainly Beta
1C7KA	Extracellular small neutral protease	Streptomyces caespitosus	Alpha Beta
1C8ZA	Tubby protein	Mus musculus	Alpha Beta
1CC8A	Metal homeostasis factor ATX1	Saccharomyces cerevisiae	Alpha Beta
1CCWA	Glutamate mutase sigma subunit	Clostridium cochlearium	Alpha Beta
1CCWB	Glutamate mutase epsilon subunit	Clostridium cochlearium	Alpha Beta
1CFBA	Neuroglian	Drosophila melanogaster	Mainly Beta
1CHDA	Protein-glutamate methylesterase/protein-glutamine glutaminase	Salmonella typhimurium	Alpha Beta
1CHMA	Creatinase	Pseudomonas putida	Alpha Beta
1CI9A	Esterase EstB	Burkholderia gladioli	Alpha Beta
1CJCA	NADPH:adrenodoxin oxidoreductase, mitochondrial	Bos taurus	Alpha Beta
1CL8A	Type-2 restriction enzyme EcoRI	Escherichia coli	Alpha Beta
1CVRA	Gingipain R2	Porphyromonas gingivalis	Alpha Beta
1CY5A	Apoptotic protease-activating factor 1	Homo sapiens	Mainly Alpha
1D2NA	Vesicle-fusing ATPase	Cricetulus griseus	Alpha Beta
1D2OA	Collagen adhesin	Staphylococcus aureus	Mainly Beta
1D2SA	Sex hormone-binding globulin	Homo sapiens	Mainly Beta
1D2ZA	Serine/threonine-protein kinase pelle	Drosophila melanogaster	Mainly Alpha
1D2ZB	Protein Tube	Drosophila melanogaster	Mainly Alpha
1D3BA	Small nuclear ribonucleoprotein Sm D3	Homo sapiens	Mainly Beta
1D4AA	NAD(P)H dehydrogenase [quinone] 1	quinone	Alpha Beta
1D4OA	NAD(P) transhydrogenase, mitochondrial	Bos taurus	Alpha Beta
1D5TA	Rab GDP dissociation inhibitor alpha	Bos taurus	Alpha Beta
1D9CA	Interferon gamma	Bos taurus	Mainly Alpha
1DFMA	Type-2 restriction enzyme BglII	Bacillus subtilis	Alpha Beta
1DFUP	50S ribosomal protein L25	Escherichia coli	Mainly Beta
1DGWA	Canavalin	Canavalia ensiformis	Mainly Beta
1DJ0A	tRNA pseudouridine synthase A	Escherichia coli	Alpha Beta
1DJ8A	Acid stress chaperone HdeA	Escherichia coli	Mainly Alpha
1DP4A	Atrial natriuretic peptide receptor 1	Rattus norvegicus	Alpha Beta
1DP7P	MHC class II regulatory factor RFX1	Homo sapiens	Mainly Alpha
1DQGA	Macrophage mannose receptor 1	Mus musculus	Mainly Beta
1DQPA	Guanine phosphoribosyltransferase	Giardia intestinalis	Alpha Beta
1DUNA	Pol polyprotein	Equine infectious anemia virus	Mainly Beta
1DVOA	Fertility inhibition protein	Escherichia coli	Mainly Alpha
1DWKA	Cyanate hydratase	Escherichia coli	Mainly Alpha
1DZFA	DNA-directed RNA polymerases I, II, and III subunit RPABC1	Saccharomyces cerevisiae	Alpha Beta
1E58A	2,3-bisphosphoglycerate-dependent phosphoglycerate mutase	Escherichia coli	Alpha Beta
1E5KA	Molybdenum cofactor guanylyltransferase	Escherichia coli	Alpha Beta
1E6UA	GDP-L-fucose synthase	Escherichia coli	Alpha Beta
1E7LA	Recombination endonuclease VII	Enterobacteria phage T4	Alpha Beta
1EAQA	Runt-related transcription factor 1	Mus musculus	Mainly Beta
1EAZA	Pleckstrin homology domain-containing family A member 1	Homo sapiens	Mainly Beta
1EFDN	Iron(3+)-hydroxamate-binding protein FhuD	Escherichia coli	Alpha Beta
1EGPA	Eglin C	Hirudo medicinalis
1EGWA	Myocyte-specific enhancer factor 2A	Homo sapiens	Alpha Beta
1EJ8A	Superoxide dismutase 1 copper chaperone	Saccharomyces cerevisiae	Mainly Beta
1EK6A	UDP-glucose 4-epimerase	Homo sapiens	Alpha Beta
1EL6A	Baseplate wedge protein gp11	Enterobacteria phage T4	Mainly Alpha
1ELKA	Target of Myb protein 1	Homo sapiens	Mainly Alpha
1EOKA	Endo-beta-N-acetylglucosaminidase F3	Elizabethkingia meningoseptica	Alpha Beta
1EQ2D	ADP-L-glycero-D-manno-heptose-6-epimerase	Escherichia coli	Alpha Beta
1ES5A	D-alanyl-D-alanine carboxypeptidase	Streptomyces sp.	Alpha Beta
1ES9A	Platelet-activating factor acetylhydrolase IB subunit alpha1	Bos taurus	Alpha Beta
1EUWA	Deoxyuridine 5'-triphosphate nucleotidohydrolase	Escherichia coli	Mainly Beta
1EVLA	Threonine--tRNA ligase	Escherichia coli	Alpha Beta
1EW4A	Iron-sulfur cluster assembly protein CyaY	Escherichia coli	Alpha Beta
1EWFA	Bactericidal permeability-increasing protein	Homo sapiens	Alpha Beta
1EZWA	5,10-methylenetetrahydromethanopterin reductase	Methanopyrus kandleri	Alpha Beta
1F3UA	General transcription factor IIF subunit 2	Homo sapiens
1F3VA	Tumor necrosis factor receptor type 1-associated DEATH domain protein	Homo sapiens	Alpha Beta
1F46A	Cell division protein ZipA	Escherichia coli	Alpha Beta
1F86A	Transthyretin	Homo sapiens	Mainly Beta
1FC3A	Stage 0 sporulation protein A	Geobacillus stearothermophilus	Mainly Alpha
1FCYA	Retinoic acid receptor gamma	Homo sapiens	Mainly Alpha
1FD3A	Beta-defensin 4A	Homo sapiens	Alpha Beta
1FG7A	Histidinol-phosphate aminotransferase	Escherichia coli	Alpha Beta
1FIPA	DNA-binding protein Fis	Escherichia coli	Mainly Alpha
1FIUA	Type-2 restriction enzyme NgoMIV	Neisseria gonorrhoeae	Alpha Beta
1FLTX	Vascular endothelial growth factor receptor 1	Homo sapiens	Mainly Beta
1FN9A	Outer capsid protein sigma-3	Reovirus type 3	Alpha Beta
1FS1A	S-phase kinase-associated protein 2	Homo sapiens	Mainly Alpha
1FT5A	Cytochrome c-554	Nitrosomonas europaea	Mainly Alpha
1FTRA	Formylmethanofuran--tetrahydromethanopterin formyltransferase	Methanopyrus kandleri	Alpha Beta
1FX2A	Receptor-type adenylate cyclase GRESAG 4.1	Trypanosoma brucei brucei	Alpha Beta
1G2RA	YlxR domain-containing protein	Streptococcus pneumoniae	Alpha Beta
1G3KA	ATP-dependent protease subunit HslV	Haemophilus influenzae	Alpha Beta
1G61A	Translation initiation factor 6	Methanocaldococcus jannaschii	Alpha Beta
1G66A	Acetylxylan esterase 2	Talaromyces purpureogenus	Alpha Beta
1G6XA	Pancreatic trypsin inhibitor	Bos taurus
1G8AA	Fibrillarin-like rRNA/tRNA 2'-O-methyltransferase	Pyrococcus horikoshii	Alpha Beta
1G8EA	Flagellar transcriptional regulator FlhD	Escherichia coli	Mainly Alpha
1G8KB	Arsenite oxidase subunit AioB	Alcaligenes faecalis	Mainly Beta
1G8LA	Molybdopterin molybdenumtransferase	Escherichia coli	Alpha Beta
1GAKA	Egg-lysin	Haliotis fulgens	Mainly Alpha
1GCIA	Subtilisin Savinase	Bacillus lentus	Alpha Beta
1GHEA	Acetyltransferase	Pseudomonas amygdali pv. tabaci	Alpha Beta
1GK8I	Ribulose bisphosphate carboxylase small subunit, chloroplastic 1	Chlamydomonas reinhardtii	Alpha Beta
1GL2B	Syntaxin-7	Mus musculus	Mainly Alpha
1GMUA	Urease accessory protein UreE	Klebsiella aerogenes	Alpha Beta
1GMXA	Thiosulfate sulfurtransferase GlpE	Escherichia coli	Alpha Beta
1GNYA	Endo-beta-1,4-xylanase Xyn10C	Cellvibrio japonicus	Mainly Beta
1GO3F	Uncharacterized protein MJ0039	Methanocaldococcus jannaschii	Mainly Alpha
1GP0A	Cation-independent mannose-6-phosphate receptor	Homo sapiens	Mainly Beta
1GPRA	Protein-N(Pi)-phosphohistidine-sugar phosphotransferase	Bacillus subtilis	Mainly Beta
1GQEA	Peptide chain release factor RF2	Escherichia coli	Mainly Alpha
1GS9A	Apolipoprotein E	Homo sapiens	Mainly Alpha
1GSAA	Glutathione synthetase	Escherichia coli	Alpha Beta
1GU2A	Cytochrome c''	Methylophilus methylotrophus	Mainly Alpha
1GU7A	Enoyl-[acyl-carrier-protein] reductase 1, mitochondrial	Candida tropicalis	Alpha Beta
1GUIA	Laminarinase	Thermotoga maritima	Mainly Beta
1GUQA	Galactose-1-phosphate uridylyltransferase	Escherichia coli	Alpha Beta
1GUTA	Molybdenum-pterin-binding protein 2	Clostridium pasteurianum	Mainly Beta
1GUXB	Retinoblastoma-associated protein	Homo sapiens	Mainly Alpha
1GVEA	Aflatoxin B1 aldehyde reductase member 3	Rattus norvegicus	Alpha Beta
1GVPA	DNA-Binding protein G5P	Enterobacteria phage f1	Mainly Beta
1GWMA	Non-catalytic protein 1	Piromyces equi	Mainly Beta
1GXMA	Pectate lyase	Cellvibrio japonicus	Mainly Alpha
1GXYA	T-cell ecto-ADP-ribosyltransferase 2	Rattus norvegicus	Alpha Beta
1H12A	Cellulase	Pseudoalteromonas haloplanktis	Mainly Alpha
1H2VZ	Nuclear cap-binding protein subunit 2	Homo sapiens	Alpha Beta
1H4XA	Anti-sigma F factor antagonist	Lysinibacillus sphaericus	Alpha Beta
1H7CA	Tubulin-specific chaperone A	Homo sapiens	Mainly Alpha
1H8EH	ATP synthase subunit delta, mitochondrial	Bos taurus	Mainly Beta
1H8PA	Seminal plasma protein PDC-109	Bos taurus	Mainly Beta
1H8UA	Bone marrow proteoglycan	Homo sapiens	Alpha Beta
1H97A	Globin-3	Paramphistomum epiclitum	Mainly Alpha
1HDOA	Flavin reductase (NADPH)	Homo sapiens	Alpha Beta
1HE1A	Exoenzyme S	Pseudomonas aeruginosa	Mainly Alpha
1HH8A	Neutrophil cytosol factor 2	Homo sapiens	Mainly Alpha
1HQ0A	Cytotoxic necrotizing factor 1	Escherichia coli	Alpha Beta
1HRUA	Threonylcarbamoyl-AMP synthase	Escherichia coli	Alpha Beta
1HTRP	Gastricsin	Homo sapiens
1HX6A	Major capsid protein P3	Enterobacteria phage PRD1	Mainly Beta
1HXIA	Peroxisome targeting signal 1 receptor PEX5	Trypanosoma brucei	Mainly Alpha
1HXNA	Hemopexin	Oryctolagus cuniculus	Mainly Beta
1HXRB	Guanine nucleotide exchange factor MSS4	Rattus norvegicus	Mainly Beta
1HYOA	Fumarylacetoacetase	Mus musculus	Mainly Beta
1HYPA	Hydrophobic seed protein	Glycine max	Mainly Alpha
1HZ4A	HTH-type transcriptional regulator MalT	Escherichia coli	Mainly Alpha
1HZ6A	GRAM_POS_ANCHORING domain-containing protein	Finegoldia magna	Alpha Beta
1I1WA	Endo-1,4-beta-xylanase	Thermoascus aurantiacus	Alpha Beta
1I24A	UDP-sulfoquinovose synthase, chloroplastic	Arabidopsis thaliana	Alpha Beta
1I27A	General transcription factor IIF subunit 1	Homo sapiens	Mainly Alpha
1I2TA	E3 ubiquitin-protein ligase UBR5	Homo sapiens	Mainly Alpha
1I4UA	Crustacyanin-C1 subunit	Homarus gammarus	Mainly Beta
1I58A	Chemotaxis protein CheA	Thermotoga maritima	Alpha Beta
1I5RA	17-beta-hydroxysteroid dehydrogenase type 1	Homo sapiens	Alpha Beta
1I60A	Inosose isomerase	Bacillus subtilis	Alpha Beta
1I7NA	Synapsin-2	Rattus norvegicus	Alpha Beta
1I8AA	Endo-1,4-beta-xylanase A	Thermotoga maritima	Mainly Beta
1IA9B	Transient receptor potential cation channel subfamily M member 7	Mus musculus	Alpha Beta
1IAPA	Rho guanine nucleotide exchange factor 1	Homo sapiens	Mainly Alpha
1ID0A	Sensor protein PhoQ	Escherichia coli	Alpha Beta
1IDKA	Pectin lyase A	Aspergillus niger	Mainly Beta
1IDPA	Scytalone dehydratase	Magnaporthe oryzae	Alpha Beta
1IFRA	Prelamin-A/C	Homo sapiens	Mainly Beta
1IG0A	Thiamine pyrophosphokinase	Saccharomyces cerevisiae	Alpha Beta
1IGQA	Transcriptional repressor protein KorB	Escherichia coli	Mainly Beta
1IKTA	Peroxisomal multifunctional enzyme type 2	Homo sapiens	Alpha Beta
1ILKA	Interleukin-10	Homo sapiens	Mainly Alpha
1IO0A	Tropomodulin (Fragment)	Gallus gallus	Alpha Beta
1IQ4A	50S ribosomal protein L5	Geobacillus stearothermophilus	Alpha Beta
1IQZA	Ferredoxin	Bacillus thermoproteolyticus	Alpha Beta
1IS3A	Congerin-2	Conger myriaster	Mainly Beta
1ISUA	High-potential iron-sulfur protein	Rhodocyclus tenuis
1IT2A	Globin-F1	Eptatretus burgeri	Mainly Alpha
1IX9A	Superoxide dismutase [Mn]	Mn	Mainly Alpha
1IXHA	Phosphate-binding protein PstS	Escherichia coli	Alpha Beta
1IZCA	Macrophomate synthase	Macrophoma commelinae	Alpha Beta
1J0PA	Cytochrome c3	Desulfovibrio vulgaris	Alpha Beta
1J1TA	Alginate lyase	Alteromonas sp.	Mainly Beta
1J24A	ATP-dependent RNA helicase, putative	Pyrococcus furiosus	Alpha Beta
1J27A	hypothetical protein TT1725	Thermus thermophilus	Alpha Beta
1J5UA	Protein archease	Thermotoga maritima	Alpha Beta
1J7XA	Retinol-binding protein 3	Xenopus laevis	Alpha Beta
1J8BA	Nucleoid-associated protein HI_0442	Haemophilus influenzae	Alpha Beta
1J98A	S-ribosylhomocysteine lyase	Bacillus subtilis	Alpha Beta
1JB3A	Agrin	Gallus gallus	Mainly Beta
1JB7A	Telomere-binding protein subunit alpha	Sterkiella nova	Mainly Beta
1JB7B	Telomere-binding protein subunit beta	Sterkiella nova	Mainly Beta
1JBEA	Chemotaxis protein CheY	Escherichia coli	Alpha Beta
1JCDA	Major outer membrane lipoprotein Lpp	Escherichia coli	Mainly Alpha
1JCLA	Deoxyribose-phosphate aldolase	Escherichia coli	Alpha Beta
1JEOA	3-hexulose-6-phosphate isomerase	Methanocaldococcus jannaschii	Alpha Beta
1JFBA	NADP nitrous oxide-forming nitric oxide reductase	Fusarium oxysporum	Mainly Alpha
1JHSA	Nuclear import protein MOG1	Saccharomyces cerevisiae	Alpha Beta
1JIDA	Signal recognition particle 19 kDa protein	Homo sapiens	Alpha Beta
1JKEA	D-aminoacyl-tRNA deacylase	Escherichia coli	Alpha Beta
1JMKO	Surfactin synthase subunit 3	Bacillus subtilis	Alpha Beta
1JMVA	Universal stress protein A homolog	Haemophilus influenzae	Alpha Beta
1JO0A	RNA-binding protein HI_1333	Haemophilus influenzae	Alpha Beta
1JOSA	Ribosome-binding factor A	Haemophilus influenzae	Alpha Beta
1JOVA	Glucose-6-phosphate 1-epimerase (Fragment)	Haemophilus influenzae	Mainly Beta
1JR2A	Uroporphyrinogen-III synthase	Homo sapiens	Alpha Beta
1JS1X	N-succinylornithine carbamoyltransferase	Bacteroides thetaiotaomicron	Alpha Beta
1JUVA	Dihydrofolate reductase	Enterobacteria phage T4	Alpha Beta
1JX6A	Autoinducer 2-binding periplasmic protein LuxP	Vibrio harveyi	Alpha Beta
1JYHA	DNA gyrase inhibitor	Escherichia coli	Alpha Beta
1K4IA	3,4-dihydroxy-2-butanone 4-phosphate synthase	Magnaporthe oryzae	Alpha Beta
1K5CA	Endopolygalacturonase	Chondrostereum purpureum	Mainly Beta
1K68A	Response regulator	Tolypothrix sp. PCC 7601	Alpha Beta
1K6KA	ATP-dependent Clp protease ATP-binding subunit ClpA	Escherichia coli	Mainly Alpha
1K7CA	Rhamnogalacturonan acetylesterase	Aspergillus aculeatus	Alpha Beta
1K7JA	Uncharacterized protein YciO	Escherichia coli	Alpha Beta
1K8KD	Actin-related protein 2/3 complex subunit 2	Bos taurus	Alpha Beta
1K8KE	Actin-related protein 2/3 complex subunit 3	Bos taurus	Mainly Alpha
1K8KF	Actin-related protein 2/3 complex subunit 4	Bos taurus	Alpha Beta
1K8UA	Protein S100-A6	Homo sapiens	Mainly Alpha
1K8WA	tRNA pseudouridine synthase B	Escherichia coli	Alpha Beta
1KA1A	3'(2'),5'-bisphosphate nucleotidase	Saccharomyces cerevisiae	Alpha Beta
1KAEA	Histidinol dehydrogenase	Escherichia coli	Alpha Beta
1KAFA	Middle transcription regulatory protein motA	Enterobacteria phage T4	Alpha Beta
1KCMA	Phosphatidylinositol transfer protein alpha isoform	Mus musculus	Alpha Beta
1KHYD	Chaperone protein ClpB	Escherichia coli	Mainly Alpha
1KKOA	Methylaspartate ammonia-lyase	Citrobacter amalonaticus	Alpha Beta
1KMTA	Rho GDP-dissociation inhibitor 1	Homo sapiens	Mainly Beta
1KNMA	Endo-1,4-beta-xylanase A	Streptomyces lividans	Mainly Beta
1KOEA	Collagen alpha-1(XVIII) chain	Mus musculus	Alpha Beta
1KPGA	Cyclopropane mycolic acid synthase 1	Mycobacterium tuberculosis	Alpha Beta
1KPTA	KP4 killer toxin	Ustilago maydis P4 virus	Alpha Beta
1KQ3A	Glycerol dehydrogenase	Thermotoga maritima	Alpha Beta
1KQ6A	Neutrophil cytosol factor 1	Homo sapiens	Alpha Beta
1KQPA	NH(3)-dependent NAD(+) synthetase	Bacillus subtilis	Alpha Beta
1KT6A	Retinol-binding protein 4	Bos taurus	Mainly Beta
1KTGA	Bis(5'-nucleosyl)-tetraphosphatase [asymmetrical]	asymmetrical	Alpha Beta
1KVEB	Salt-mediated killer protoxin 1	Millerozyma farinosa	Alpha Beta
1KWFA	Endoglucanase A	Hungateiclostridium thermocellum	Mainly Alpha
1KYFA	AP-2 complex subunit alpha-2	Mus musculus	Mainly Beta
1KZQA	Major surface antigen p30	Toxoplasma gondii	Mainly Beta
1L7AA	Cephalosporin-C deacetylase	Bacillus subtilis	Alpha Beta
1L9XA	Gamma-glutamyl hydrolase	Homo sapiens	Alpha Beta
1LC5A	Threonine-phosphate decarboxylase	Salmonella typhimurium	Alpha Beta
1LDDA	Anaphase-promoting complex subunit 2	Saccharomyces cerevisiae	Mainly Alpha
1LFPA	Probable transcriptional regulatory protein aq_1575	Aquifex aeolicus	Mainly Alpha
1LFWA	Beta-Ala-Xaa dipeptidase	Lactobacillus delbrueckii	Alpha Beta
1LJ8A	Mannitol dehydrogenase	Pseudomonas fluorescens	Alpha Beta
1LK2B	Beta-2-microglobulin	Mus musculus	Mainly Beta
1LKIA	Leukemia inhibitory factor	Mus musculus	Mainly Alpha
1LMIA	Immunogenic protein MPT63	Mycobacterium tuberculosis	Mainly Beta
1LNIA	Guanyl-specific ribonuclease Sa	Kitasatospora aureofaciens	Alpha Beta
1LO7A	4-hydroxybenzoyl-CoA thioesterase	Pseudomonas sp.	Alpha Beta
1LQ9A	ActVA 6 protein	Streptomyces coelicolor	Alpha Beta
1LQVA	Endothelial protein C receptor	Homo sapiens	Alpha Beta
1LR0A	Tol-Pal system protein TolA	Pseudomonas aeruginosa	Alpha Beta
1LRQA	2-dehydro-3-deoxyphosphooctonate aldolase	Aquifex aeolicus	Alpha Beta
1LSHB	Vitellogenin	Ichthyomyzon unicuspis	Mainly Beta
1LSLA	Thrombospondin-1	Homo sapiens	Mainly Beta
1LTSC	Heat-labile enterotoxin A chain	Escherichia coli	Mainly Alpha
1LWBA	Phospholipase A2	Streptomyces violaceoruber	Mainly Alpha
1LXJA	UPF0045 protein ECM15	Saccharomyces cerevisiae	Alpha Beta
1M1HA	Transcription termination/antitermination protein NusG	Aquifex aeolicus	Alpha Beta
1M1QA	Periplasmic tetraheme cytochrome c CctA	Shewanella oneidensis	Mainly Alpha
1M2DA	Ferredoxin, 2Fe-2S	Aquifex aeolicus	Alpha Beta
1M2XA	Metallo-beta-lactamase type 2	Elizabethkingia meningoseptica	Alpha Beta
1M5WA	Pyridoxine 5'-phosphate synthase	Escherichia coli	Alpha Beta
1M6SA	L-allo-threonine aldolase	Thermotoga maritima	Alpha Beta
1M7GA	Adenylyl-sulfate kinase	Penicillium chrysogenum	Alpha Beta
1M93B	Serine proteinase inhibitor 2	Cowpox virus	Alpha Beta
1M9ZA	TGF-beta receptor type-2	Homo sapiens	Mainly Beta
1MAIA	1-phosphatidylinositol 4,5-bisphosphate phosphodiesterase delta-1	Rattus norvegicus	Mainly Beta
1MC2A	Basic phospholipase A2 homolog acutohaemolysin	Deinagkistrodon acutus	Mainly Alpha
1MIXA	Talin-1	Gallus gallus	Mainly Alpha
1MJ5A	Haloalkane dehalogenase	Sphingobium japonicum	Alpha Beta
1MK4A	Uncharacterized protein YqjY	Bacillus subtilis	Alpha Beta
1MKKA	Vascular endothelial growth factor A	Homo sapiens	Mainly Beta
1MN8A	Gag polyprotein	Moloney murine leukemia virus	Mainly Alpha
1MPGA	DNA-3-methyladenine glycosylase 2	Escherichia coli	Alpha Beta
1MSCA	Capsid protein	Escherichia phage MS2	Alpha Beta
1MTPA	Proteinase inhibitor I4, serpin	Thermobifida fusca	Alpha Beta
1MUWA	Xylose isomerase	Streptomyces olivochromogenes	Alpha Beta
1MWQA	Uncharacterized protein HI_0828	Haemophilus influenzae	Alpha Beta
1MXRA	Ribonucleoside-diphosphate reductase 1 subunit beta	Escherichia coli	Mainly Alpha
1MY7A	Transcription factor p65	Mus musculus	Mainly Beta
1N08A	Riboflavin kinase	Schizosaccharomyces pombe	Mainly Beta
1N12A	Fimbrial protein PapE	Escherichia coli	Mainly Beta
1N13A	Pyruvoyl-dependent arginine decarboxylase	Methanocaldococcus jannaschii	Alpha Beta
1N13B	Pyruvoyl-dependent arginine decarboxylase	Methanocaldococcus jannaschii	Alpha Beta
1N1EA	Glycerol-3-phosphate dehydrogenase [NAD(+)], glycosomal	NAD(+)	Alpha Beta
1N2DC	Myosin-2	Saccharomyces cerevisiae	Mainly Alpha
1N62A	Carbon monoxide dehydrogenase small chain	Oligotropha carboxidovorans	Alpha Beta
1N62C	Carbon monoxide dehydrogenase medium chain	Oligotropha carboxidovorans	Alpha Beta
1N67A	Clumping factor A	Staphylococcus aureus	Mainly Beta
1N7KA	Deoxyribose-phosphate aldolase	Aeropyrum pernix	Alpha Beta
1N7SC	Synaptosomal-associated protein 25	Rattus norvegicus	Mainly Alpha
1N7ZA	Baseplate wedge protein gp8	Enterobacteria phage T4	Mainly Beta
1N8VA	Chemosensory protein	Mamestra brassicae	Mainly Alpha
1N97A	Cytochrome P450	Thermus thermophilus	Mainly Alpha
1NC7A	hypothetical protein TM1070	Thermotoga maritima	Mainly Beta
1NEPA	NPC intracellular cholesterol transporter 2	Bos taurus	Mainly Beta
1NG6A	Uncharacterized protein YqeY	Bacillus subtilis	Mainly Alpha
1NH2B	Transcription initiation factor IIA large subunit	Saccharomyces cerevisiae	Mainly Alpha
1NIJA	P-loop guanosine triphosphatase YjiA	Escherichia coli	Alpha Beta
1NKDA	Regulatory protein rop	Escherichia coli	Mainly Alpha
1NKZA	Light-harvesting protein B-800/850 alpha chain	Rhodoblastus acidophilus
1NLQA	Nucleoplasmin-like protein	Drosophila melanogaster	Mainly Beta
1NN3A	Thymidylate kinase	Homo sapiens	Alpha Beta
1NNWA	hypothetical protein	Pyrococcus furiosus	Alpha Beta
1NSZA	Aldose 1-epimerase	Lactococcus lactis	Mainly Beta
1NTHA	Monomethylamine methyltransferase MtmB1	Methanosarcina barkeri	Alpha Beta
1NUYA	Fructose-1,6-bisphosphatase 1	Sus scrofa	Alpha Beta
1NWZA	Photoactive yellow protein	Halorhodospira halophila	Alpha Beta
1NXMA	dTDP-4-dehydrorhamnose 3,5-epimerase	Streptococcus suis	Mainly Beta
1NXUA	2,3-diketo-L-gulonate reductase	Escherichia coli	Mainly Alpha
1NYCA	Staphostatin B	Staphylococcus aureus	Mainly Beta
1NYTA	Shikimate dehydrogenase (NADP(+))	Escherichia coli	Alpha Beta
1NZ0A	Ribonuclease P protein component	Thermotoga maritima	Alpha Beta
1NZEA	Oxygen-evolving enhancer protein 3, chloroplastic	Spinacia oleracea	Mainly Alpha
1O1YA	Glutamine amidotransferase type-1 domain-containing protein	Thermotoga maritima	Alpha Beta
1O22A	DUF3855 domain-containing protein	Thermotoga maritima	Alpha Beta
1O26A	Flavin-dependent thymidylate synthase	Thermotoga maritima	Alpha Beta
1O4WA	Ribonuclease VapC9	Archaeoglobus fulgidus	Alpha Beta
1O6DA	Ribosomal RNA large subunit methyltransferase H	Thermotoga maritima	Alpha Beta
1O7IA	Single-stranded DNA binding protein Ssb	Saccharolobus solfataricus	Mainly Beta
1O7JA	L-asparaginase	Dickeya chrysanthemi	Alpha Beta
1O9GA	23S rRNA (guanine(2535)-N(1))-methyltransferase	Streptomyces viridochromogenes	Alpha Beta
1OAAA	Sepiapterin reductase	Mus musculus	Alpha Beta
1OAIA	Nuclear RNA export factor 1	Homo sapiens	Mainly Alpha
1OCKA	Malonamidase E2	Bradyrhizobium japonicum	Alpha Beta
1OCYA	Short tail fiber protein gp12	Enterobacteria phage T4	Alpha Beta
1OD3A	Endo-1,4-beta-xylanase A	Thermoclostridium stercorarium	Mainly Beta
1ODMA	Isopenicillin N synthase	Emericella nidulans	Mainly Beta
1OEWA	Endothiapepsin	Cryphonectria parasitica	Mainly Beta
1OFLA	Chondroitinase-B	Pedobacter heparinus	Mainly Beta
1OGQA	Polygalacturonase inhibitor 2	Phaseolus vulgaris	Alpha Beta
1OIOA	F17g-G fimbrial adhesin	Escherichia coli	Mainly Beta
1OJHA	NblA protein	Nostoc sp.	Mainly Alpha
1OK0A	Alpha-amylase inhibitor HOE-467A	Streptomyces tendae	Mainly Beta
1OKSA	Phosphoprotein	Measles virus	Mainly Alpha
1OO0A	Protein mago nashi	Drosophila melanogaster	Alpha Beta
1OOEA	Quinoid DihydroPteridine Reductase	Caenorhabditis elegans	Alpha Beta
1OQ1A	Uncharacterized protein YesU	Bacillus subtilis	Mainly Beta
1OQJA	Glucocorticoid modulatory element-binding protein 1	Homo sapiens	Alpha Beta
1ORSC	Voltage-gated potassium channel	Aeropyrum pernix	Mainly Alpha
1ORUA	Putative metal-sulfur cluster biosynthesis proteins YuaD	Bacillus subtilis	Mainly Beta
1OSYA	Immunomodulatory protein FIP-Fve	Flammulina velutipes	Mainly Beta
1OTKA	1,2-phenylacetyl-CoA epoxidase, subunit C	Escherichia coli	Mainly Alpha
1OU9A	Stringent starvation protein B homolog	Haemophilus influenzae	Mainly Beta
1OUWC	Jacalin-related lectin Calsepa	Calystegia sepium	Mainly Beta
1OW4A	Pheromone binding protein	Rhyparobia maderae	Mainly Alpha
1OWFB	Integration host factor subunit beta	Escherichia coli
1P1MA	5-methylthioadenosine/S-adenosylhomocysteine deaminase	Thermotoga maritima	Mainly Beta
1P3CA	Serine protease	Bacillus intermedius	Mainly Beta
1P57A	Serine protease hepsin	Homo sapiens	Alpha Beta
1P5VB	F1 capsule antigen	Yersinia pestis	Mainly Beta
1P6OA	Cytosine deaminase	Saccharomyces cerevisiae	Alpha Beta
1P6XA	Thymidine kinase	Equine herpesvirus 4	Alpha Beta
1P90A	Nitrogenase gamma subunit	Azotobacter vinelandii	Alpha Beta
1P9GA	Antifungal peptide 2	Eucommia ulmoides	Alpha Beta
1PBWA	Phosphatidylinositol 3-kinase regulatory subunit alpha	Homo sapiens	Mainly Alpha
1PDOA	PTS system mannose-specific EIIAB component	Escherichia coli	Alpha Beta
1PI1A	MOB kinase activator 1A	Homo sapiens	Mainly Alpha
1PKHA	dCTP deaminase, dUMP-forming	Methanocaldococcus jannaschii	Mainly Beta
1PMHX	Beta-1,4-mannanase	Caldicellulosiruptor saccharolyticus	Mainly Beta
1PO5A	Cytochrome P450 2B4	Oryctolagus cuniculus	Mainly Alpha
1PP0B	Volvatoxin A2	Volvariella volvacea	Alpha Beta
1PSRA	Protein S100-A7	Homo sapiens	Mainly Alpha
1PUCA	Cyclin-dependent kinases regulatory subunit	Schizosaccharomyces pombe	Alpha Beta
1PV5A	Uncharacterized protein YwqG	Bacillus subtilis	Mainly Beta
1PVMA	conserved hypothetical protein Ta0289	Thermoplasma acidophilum	Alpha Beta
1PYMA	Phosphoenolpyruvate phosphomutase	Mytilus edulis	Alpha Beta
1PYOB	Caspase-2	Homo sapiens	Alpha Beta
1PZ4A	Sterol carrier protein 2	Aedes aegypti	Alpha Beta
1Q2HA	SH2B adapter protein 2	Homo sapiens
1Q5YA	Nickel-responsive regulator	Escherichia coli	Alpha Beta
1Q5ZA	Cell invasion protein SipA	Salmonella typhimurium	Mainly Alpha
1Q6OA	3-keto-L-gulonate-6-phosphate decarboxylase UlaD	Escherichia coli	Alpha Beta
1Q7LA	Aminoacylase-1	Homo sapiens	Alpha Beta
1Q8BA	Uncharacterized protein YjcS	Bacillus subtilis	Alpha Beta
1QD1B	Formimidoyltransferase-cyclodeaminase	Sus scrofa	Alpha Beta
1QFTA	Female-specific histamine-binding protein 2	Rhipicephalus appendiculatus	Mainly Beta
1QGEE	Triacylglycerol lipase	Pseudarthrobacter phenanthrenivorans
1QHDA	Intermediate capsid protein VP6	Rotavirus A	Mainly Beta
1QKRA	Vinculin	Gallus gallus	Mainly Alpha
1QLWA	Carboxylesterase	Alcaligenes sp.	Alpha Beta
1QNAA	TATA-box-binding protein 1	Arabidopsis thaliana	Alpha Beta
1QNRA	Mannan endo-1,4-beta-mannosidase A	Hypocrea jecorina	Alpha Beta
1QQ5A	(S)-2-haloacid dehalogenase	Xanthobacter autotrophicus	Alpha Beta
1QQFA	Complement C3	Rattus norvegicus	Mainly Alpha
1QR0A	4'-phosphopantetheinyl transferase Sfp	Bacillus subtilis	Alpha Beta
1QSTA	Histone acetyltransferase	Tetrahymena thermophila	Alpha Beta
1QW2A	conserved hypothetical protein TA1206	Thermoplasma acidophilum	Alpha Beta
1QWIA	Peroxiredoxin OsmC	Escherichia coli	Alpha Beta
1QWOA	3-phytase A	Neosartorya fumigata	Alpha Beta
1QZ9A	Kynureninase	Pseudomonas fluorescens	Alpha Beta
1QZGA	Protection of telomeres protein 1	Schizosaccharomyces pombe	Mainly Beta
1QZMA	Lon protease	Escherichia coli	Mainly Alpha
1R0DA	Huntingtin-interacting protein 1-related protein	Homo sapiens	Mainly Alpha
1R45A	Mono-ADP-ribosyltransferase C3	Clostridium botulinum C phage	Alpha Beta
1R4VA	Uncharacterized protein aq_328	Aquifex aeolicus	Mainly Alpha
1R4XA	Coatomer subunit gamma-1	Homo sapiens	Mainly Beta
1R5ZA	V-type ATP synthase subunit C	Thermus thermophilus	Mainly Alpha
1R6DA	dTDP-glucose 4,6-dehydratase	Streptomyces venezuelae	Alpha Beta
1R6JA	Syntenin-1	Homo sapiens	Mainly Beta
1R6XA	Sulfate adenylyltransferase	Saccharomyces cerevisiae	Alpha Beta
1R7JA	DNA-binding protein	Saccharolobus solfataricus	Mainly Alpha
1R7LA	Phage protein	Bacillus cereus	Alpha Beta
1R89A	CCA-adding enzyme	Archaeoglobus fulgidus	Mainly Alpha
1R9LA	Glycine betaine/proline betaine-binding periplasmic protein	Escherichia coli	Alpha Beta
1RA0A	Cytosine deaminase	Escherichia coli	Mainly Beta
1RCQA	Alanine racemase, catabolic	Pseudomonas aeruginosa	Mainly Beta
1RFYA	Transcriptional repressor TraM	Rhizobium radiobacter	Mainly Alpha
1RG8A	Fibroblast growth factor 1	Homo sapiens	Mainly Beta
1RGXA	Resistin	Mus musculus
1RH6A	Excisionase	Escherichia phage lambda	Mainly Alpha
1RHCA	F420-dependent alcohol dehydrogenase (Fragment)	Methanoculleus thermophilus	Alpha Beta
1RIFA	ATP-dependent DNA helicase uvsW	Enterobacteria phage T4	Alpha Beta
1RJDA	Leucine carboxyl methyltransferase 1	Saccharomyces cerevisiae	Alpha Beta
1RK6A	D-aminoacylase	Alcaligenes faecalis	Mainly Beta
1RK8C	Partner of Y14 and mago	Drosophila melanogaster
1RKIA	hypothetical protein	Pyrobaculum aerophilum	Alpha Beta
1RKTA	Uncharacterized HTH-type transcriptional regulator YfiR	Bacillus subtilis	Mainly Alpha
1RKUA	Phosphoserine phosphatase ThrH	Pseudomonas aeruginosa	Alpha Beta
1RL0A	Ribosome-inactivating protein dianthin-30	Dianthus caryophyllus	Alpha Beta
1RLMA	Sugar phosphatase YbiV	Escherichia coli	Alpha Beta
1RMGA	Rhamnogalacturonase A	Aspergillus aculeatus	Mainly Beta
1RO0A	SF3 helicase domain-containing protein	Sulfolobus islandicus	Alpha Beta
1RO7A	Alpha-2,3 sialyltransferase	Campylobacter jejuni	Alpha Beta
1ROCA	Histone chaperone ASF1	Saccharomyces cerevisiae	Mainly Beta
1ROWA	Sperm-specific class P protein 19	Caenorhabditis elegans	Mainly Beta
1RQPA	5'-fluoro-5'-deoxy-adenosine synthase	Streptomyces cattleya	Alpha Beta
1RTQA	Bacterial leucyl aminopeptidase	Vibrio proteolyticus	Alpha Beta
1RTTA	NAD(P)H-dependent FMN reductase PA1204	Pseudomonas aeruginosa	Alpha Beta
1RWZA	DNA polymerase sliding clamp	Archaeoglobus fulgidus	Alpha Beta
1RXQA	Putative metal-dependent hydrolase YfiT	Bacillus subtilis	Mainly Alpha
1RY9A	Surface presentation of antigens protein SpaK	Shigella flexneri	Alpha Beta
1RYIA	Glycine oxidase	Bacillus subtilis	Alpha Beta
1RYOA	Serotransferrin	Homo sapiens	Alpha Beta
1S12A	hypothetical protein TM1457	Thermotoga maritima	Alpha Beta
1S1DA	Soluble calcium-activated nucleotidase 1	Homo sapiens	Mainly Beta
1S2OA	Sucrose-phosphate phosphatase	Synechocystis sp.	Alpha Beta
1S2XA	Cag-Z	Helicobacter pylori	Mainly Alpha
1S3CA	Arsenate reductase	Escherichia coli	Alpha Beta
1S5UA	Acyl-CoA thioester hydrolase YbgC	Escherichia coli	Alpha Beta
1S67L	Oxygen sensor protein DosP	Escherichia coli	Alpha Beta
1S7ZA	Protein Ocr	Escherichia phage T7	Mainly Alpha
1S9RA	Arginine deiminase	Mycoplasma arginini	Alpha Beta
1SA3A	Type-2 restriction enzyme MspI	Moraxella sp.
1SAUA	Sulfite reductase, desulfoviridin-type subunit gamma (DsvC)	Archaeoglobus fulgidus	Alpha Beta
1SBXA	Ski oncogene	Homo sapiens	Alpha Beta
1SBYA	Alcohol dehydrogenase	Drosophila lebanonensis	Alpha Beta
1SD4A	Penicillinase repressor	Staphylococcus aureus	Mainly Alpha
1SDIA	High frequency lysogenization protein HflD	Escherichia coli	Mainly Alpha
1SEIA	30S ribosomal protein S8	Geobacillus stearothermophilus	Alpha Beta
1SENA	Thioredoxin domain-containing protein 12	Homo sapiens	Alpha Beta
1SFPA	Spermadhesin-1	Bos taurus	Mainly Beta
1SFSA	Rbstp1166 protein	Geobacillus stearothermophilus	Alpha Beta
1SG4A	Enoyl-CoA delta isomerase 1, mitochondrial	Homo sapiens	Alpha Beta
1SGMA	Uncharacterized HTH-type transcriptional regulator YxaF	Bacillus subtilis	Mainly Alpha
1SHUX	Anthrax toxin receptor 2	Homo sapiens	Alpha Beta
1SKZA	Antistasin	Haementeria officinalis	Mainly Beta
1SMXA	Ribonuclease E	Escherichia coli	Mainly Beta
1SQGA	Ribosomal RNA small subunit methyltransferase B	Escherichia coli	Mainly Alpha
1SQHA	RE68036p	Drosophila melanogaster	Alpha Beta
1SQWA	60S ribosome subunit biogenesis protein NIP7 homolog	Homo sapiens	Alpha Beta
1SR4A	Cytolethal distending toxin subunit A	Haemophilus ducreyi	Mainly Beta
1SR8A	Cobalt-precorrin-5B C(1)-methyltransferase	Archaeoglobus fulgidus	Alpha Beta
1ST0A	m7GpppX diphosphatase	Homo sapiens	Alpha Beta
1ST9A	Thiol-disulfide oxidoreductase ResA	Bacillus subtilis	Alpha Beta
1STMA	Coat protein	Satellite panicum mosaic virus	Mainly Beta
1SULB	Probable GTP-binding protein EngB	Bacillus subtilis	Alpha Beta
1SUMB	Phosphate-specific transport system accessory protein PhoU homolog 2	Thermotoga maritima	Mainly Alpha
1SX5A	Type-2 restriction enzyme EcoRV	Escherichia coli	Alpha Beta
1SZHA	Protein her-1	Caenorhabditis elegans	Mainly Alpha
1T0BA	Hypothetical conserved protein	Geobacillus kaustophilus	Alpha Beta
1T0FA	Transposon Tn7 transposition protein TnsA	Escherichia coli	Alpha Beta
1T1IA	Kumamolisin	Bacillus sp. MN-32	Alpha Beta
1T2DA	L-lactate dehydrogenase	Plasmodium falciparum	Alpha Beta
1T4BA	Aspartate-semialdehyde dehydrogenase	Escherichia coli	Alpha Beta
1T61A	Collagen alpha-1(IV) chain	Bos taurus	Mainly Beta
1T6UA	Superoxide dismutase [Ni]	Ni	Mainly Alpha
1T82A	Thioesterase domain protein YiiD	Shewanella oneidensis	Alpha Beta
1T8KA	Acyl carrier protein	Escherichia coli	Mainly Alpha
1T92A	Type II secretion system core protein G	Klebsiella pneumoniae	Alpha Beta
1T9IA	DNA endonuclease I-CreI	Chlamydomonas reinhardtii	Alpha Beta
1TE5A	Glutamine amidotransferase type-2 domain-containing protein	Pseudomonas aeruginosa	Alpha Beta
1TF1A	HTH-type transcriptional repressor AllR	Escherichia coli	Alpha Beta
1TFEA	Elongation factor Ts	Thermus thermophilus	Alpha Beta
1TH7A	Putative snRNP Sm-like protein	Saccharolobus solfataricus	Mainly Beta
1TIQA	Spermidine/spermine N(1)-acetyltransferase	Bacillus subtilis	Alpha Beta
1TJLA	RNA polymerase-binding transcription factor DksA	Escherichia coli	Mainly Alpha
1TKEA	Threonine--tRNA ligase	Escherichia coli	Alpha Beta
1TKIA	Titin	Homo sapiens	Alpha Beta
1TKJA	Aminopeptidase S	Streptomyces griseus	Alpha Beta
1TQGA	Chemotaxis protein CheA	Thermotoga maritima	Mainly Alpha
1TQYB	Actinorhodin polyketide putative beta-ketoacyl synthase 2	Streptomyces coelicolor	Alpha Beta
1TS9A	Ribonuclease P protein component 1	Archaeoglobus fulgidus	Mainly Beta
1TT8A	Chorismate pyruvate-lyase	Escherichia coli	Alpha Beta
1TU1A	Effector EagT6	Pseudomonas aeruginosa	Alpha Beta
1TU9A	hypothetical protein PA3967	Pseudomonas aeruginosa	Mainly Alpha
1TUAA	Hypothetical protein APE0754	Aeropyrum pernix	Alpha Beta
1TUKA	Non-specific lipid-transfer protein 2G	Triticum aestivum	Mainly Alpha
1TUVA	Probable quinol monooxygenase YgiN	Escherichia coli	Alpha Beta
1TUWA	Tetracenomycin F2 cyclase	Streptomyces glaucescens	Alpha Beta
1TVGA	Intraflagellar transport protein 25 homolog	Homo sapiens	Mainly Beta
1TWUA	Uncharacterized protein YycE	Bacillus subtilis	Alpha Beta
1U07A	Protein TonB	Escherichia coli	Alpha Beta
1U2HA	Striated muscle preferentially expressed protein kinase	Homo sapiens	Mainly Beta
1U2KA	Catalase-peroxidase	Escherichia coli	Mainly Alpha
1U53A	Ancylostoma secreted protein 2	Necator americanus	Alpha Beta
1U5UA	Allene oxide synthase-lipoxygenase protein	Plexaura homomalla	Mainly Beta
1U60A	Glutaminase 1	Escherichia coli	Alpha Beta
1U6TA	SH3 domain-binding glutamic acid-rich-like protein	Homo sapiens	Alpha Beta
1U7GA	Ammonia channel	Escherichia coli	Mainly Alpha
1U7IA	3-dmu-9_3-mt domain-containing protein	Pseudomonas aeruginosa	Alpha Beta
1U9KA	Triggering receptor expressed on myeloid cells 1	Mus musculus	Mainly Beta
1UCRA	Protein DsvD	Desulfovibrio vulgaris	Mainly Alpha
1UCSA	Ice-structuring protein RD1	Lycodichthys dearborni	Alpha Beta
1UEBA	Elongation factor P	Thermus thermophilus	Mainly Beta
1UEKA	4-diphosphocytidyl-2-C-methyl-D-erythritol kinase	Thermus thermophilus	Alpha Beta
1UF5A	N-carbamoyl-D-amino acid hydrolase	Agrobacterium sp.	Alpha Beta
1UFIA	Major centromere autoantigen B	Homo sapiens	Mainly Alpha
1UFOA	Hydrolase	Thermus thermophilus	Alpha Beta
1UFYA	Chorismate mutase AroH	Thermus thermophilus	Alpha Beta
1UIXA	Rho-associated protein kinase 2	Bos taurus	Mainly Alpha
1UKFA	Cysteine protease avirulence protein AvrPphB	Pseudomonas savastanoi pv. phaseolicola	Alpha Beta
1UM0A	Chorismate synthase	Helicobacter pylori	Alpha Beta
1UNQA	RAC-alpha serine/threonine-protein kinase	Homo sapiens	Mainly Beta
1UPTB	Golgin subfamily A member 4	Homo sapiens	Mainly Alpha
1URQA	Syntaxin-binding protein 5	Rattus norvegicus	Mainly Alpha
1US0A	Aldo-keto reductase family 1 member B1	Homo sapiens	Alpha Beta
1US5A	Glutamate receptor	Thermus thermophilus	Alpha Beta
1USCA	Monooxygenase	Thermus thermophilus	Mainly Beta
1USGA	Leucine-specific-binding protein	Escherichia coli	Alpha Beta
1USOA	4a-hydroxytetrahydrobiopterin dehydratase	Thermus thermophilus	Alpha Beta
1UTGA	Uteroglobin	Oryctolagus cuniculus	Mainly Alpha
1UW4B	Regulator of nonsense transcripts 2	Homo sapiens	Mainly Alpha
1V2ZA	Circadian clock protein KaiA	Thermosynechococcus elongatus	Mainly Alpha
1V30A	Putative gamma-glutamylcyclotransferase PH0828	Pyrococcus horikoshii	Alpha Beta
1V33A	DNA primase small subunit PriS	Pyrococcus horikoshii	Alpha Beta
1V4PA	Alanyl-tRNA editing protein AlaX-S	Pyrococcus horikoshii	Alpha Beta
1V58A	Thiol:disulfide interchange protein DsbG	Escherichia coli	Alpha Beta
1V5IB	Serine proteinase inhibitor IA-1	Pleurotus ostreatus	Alpha Beta
1V5VA	Probable aminomethyltransferase	Pyrococcus horikoshii	Alpha Beta
1V6PA	Cobrotoxin	Naja atra	Mainly Beta
1V6ZA	Ribosomal RNA small subunit methyltransferase E	Thermus thermophilus	Mainly Beta
1V74A	Colicin-D	Escherichia coli	Alpha Beta
1V77A	Ribonuclease P protein component 3	Pyrococcus horikoshii	Alpha Beta
1V7ZA	Creatinine amidohydrolase	Pseudomonas putida	Alpha Beta
1V8HA	Sulfur oxidation protein SoxZ	Thermus thermophilus	Mainly Beta
1V96B	Ribonuclease VapC4	Pyrococcus horikoshii	Alpha Beta
1VAJA	Protein PH0010	Pyrococcus horikoshii	Alpha Beta
1VBKA	THUMP domain-containing protein	Pyrococcus horikoshii	Alpha Beta
1VBWA	Trypsin inhibitor BGIT	Momordica charantia	Alpha Beta
1VCCA	DNA topoisomerase 1B	Vaccinia virus	Alpha Beta
1VD6A	Putative glycerophosphoryl diester phosphodiesterase	Thermus thermophilus	Alpha Beta
1VH5A	1,4-dihydroxy-2-naphthoyl-CoA hydrolase	Escherichia coli	Alpha Beta
1VHNA	tRNA-dihydrouridine synthase	Thermotoga maritima	Alpha Beta
1VHQA	Glyoxalase ElbB	Escherichia coli	Alpha Beta
1VI6A	30S ribosomal protein S2	Archaeoglobus fulgidus	Alpha Beta
1VJ0A	Alcohol dehydrogenase, zinc-containing	Thermotoga maritima	Alpha Beta
1VK1A	Conserved hypothetical protein	Pyrococcus furiosus	Alpha Beta
1VKHB	Kynurenine formamidase	Saccharomyces cerevisiae	Alpha Beta
1VKKA	Glia maturation factor gamma	Mus musculus	Alpha Beta
1VL1A	6-phosphogluconolactonase	Thermotoga maritima	Alpha Beta
1VL7A	Alr5027 protein	Nostoc sp.	Mainly Beta
1VLJA	NADH-dependent butanol dehydrogenase, putative	Thermotoga maritima	Alpha Beta
1VLYA	tRNA-modifying protein YgfZ	Escherichia coli	Alpha Beta
1VMHA	Uncharacterized conserved protein YjbQ/UPF0047 family, ortholog yugU B.subtilis	Clostridium acetobutylicum	Mainly Beta
1VPRA	Dinoflagellate luciferase	Lingulodinium polyedra
1VQSA	hypothetical protein AGR_L_1239	Agrobacterium fabrum str. C58	Alpha Beta
1VR7A	S-adenosylmethionine decarboxylase proenzyme	Thermotoga maritima	Alpha Beta
1VRMA	FAD:protein FMN transferase	Thermotoga maritima	Alpha Beta
1VSRA	Very short patch repair protein	Escherichia coli	Alpha Beta
1VYBA	LINE-1 retrotransposable element ORF2 protein	Homo sapiens	Alpha Beta
1VYRA	Pentaerythritol tetranitrate reductase	Enterobacter cloacae	Alpha Beta
1VZYA	33 kDa chaperonin	Bacillus subtilis	Alpha Beta
1W0NA	Arabinoxylan arabinofuranohydrolase	Paenibacillus polymyxa	Mainly Beta
1W23A	Phosphoserine aminotransferase	Alkalihalobacillus alcalophilus	Alpha Beta
1W2WA	Methylthioribose-1-phosphate isomerase	Saccharomyces cerevisiae	Mainly Alpha
1W2WB	Methylthioribose-1-phosphate isomerase	Saccharomyces cerevisiae	Alpha Beta
1W41A	50S ribosomal protein L30e	Thermococcus celer	Alpha Beta
1W4SA	Protein polybromo-1	Gallus gallus	Mainly Beta
1W5RA	Arylamine N-acetyltransferase	Mycolicibacterium smegmatis	Alpha Beta
1W66A	Octanoyltransferase	Mycobacterium tuberculosis	Alpha Beta
1W6SB	Methanol dehydrogenase [cytochrome c] subunit 2	cytochrome c
1W85C	Pyruvate dehydrogenase E1 component subunit alpha	Geobacillus stearothermophilus	Alpha Beta
1WB4A	Endo-1,4-beta-xylanase Y	Hungateiclostridium thermocellum	Alpha Beta
1WC9A	Trafficking protein particle complex subunit 3	Mus musculus	Alpha Beta
1WCWA	Probable uroporphyrinogen-III synthase	Thermus thermophilus	Alpha Beta
1WDDA	Ribulose bisphosphate carboxylase large chain	Oryza sativa	Alpha Beta
1WDJA	Uma2 domain-containing protein	Thermus thermophilus	Alpha Beta
1WERA	Ras GTPase-activating protein 1	Homo sapiens	Mainly Alpha
1WF3A	GTPase Era	Thermus thermophilus	Alpha Beta
1WHIA	50S ribosomal protein L14	Geobacillus stearothermophilus	Mainly Beta
1WHZA	Hypothetical protein	Thermus thermophilus	Alpha Beta
1WKQA	Guanine deaminase	Bacillus subtilis	Alpha Beta
1WL8A	GMP synthase [glutamine-hydrolyzing] subunit A	glutamine-hydrolyzing	Alpha Beta
1WLGA	Flagellar hook protein FlgE	Salmonella typhimurium	Mainly Beta
1WLUA	Phenylacetic acid degradation protein PaaI	Thermus thermophilus	Alpha Beta
1WLZA	EF-hand calcium-binding domain-containing protein 6	Homo sapiens	Mainly Alpha
1WMHB	Partitioning defective 6 homolog alpha	Homo sapiens	Alpha Beta
1WMWA	Geranylgeranyl diphosphate synthetase	Thermus thermophilus	Mainly Alpha
1WN2A	Peptidyl-tRNA hydrolase	Pyrococcus horikoshii	Alpha Beta
1WNAA	DUF3197 domain-containing protein	Thermus thermophilus	Alpha Beta
1WPBA	UPF0304 protein YfbU	Escherichia coli	Mainly Alpha
1WPUA	Hut operon positive regulatory protein	Bacillus subtilis	Alpha Beta
1WQ6A	Protein CBFA2T1	Homo sapiens
1WRDA	Target of Myb protein 1	Homo sapiens	Mainly Alpha
1WTJA	Delta(1)-pyrroline-2-carboxylate/Delta(1)-piperideine-2-carboxylate reductase	Pseudomonas syringae pv. tomato	Mainly Alpha
1WURA	GTP cyclohydrolase 1	Thermus thermophilus	Mainly Alpha
1WV3A	Type VII secretion system protein EssC	Staphylococcus aureus	Mainly Beta
1WWIA	hypothetical protein TTHA1479	Thermus thermophilus	Mainly Alpha
1WZ3A	Ubiquitin-like protein ATG12B	Arabidopsis thaliana	Alpha Beta
1WZDA	Heme oxygenase (biliverdin-producing)	Corynebacterium diphtheriae	Mainly Alpha
1WZZA	Probable endoglucanase	Komagataeibacter hansenii	Mainly Alpha
1X54A	Asparagine--tRNA ligase	Pyrococcus horikoshii	Mainly Beta
1X6IA	FAD assembly factor SdhE	Escherichia coli	Mainly Alpha
1X6ZA	Fimbrial protein	Pseudomonas aeruginosa	Alpha Beta
1X7DA	Ornithine cyclodeaminase	Pseudomonas putida	Alpha Beta
1X7YB	2-oxoisovalerate dehydrogenase subunit beta, mitochondrial	Homo sapiens	Alpha Beta
1X91A	Pectinesterase inhibitor 1	Arabidopsis thaliana	Mainly Alpha
1X9IA	Bifunctional phosphoglucose/phosphomannose isomerase	Pyrobaculum aerophilum	Alpha Beta
1X9UA	Umecyanin	Armoracia rusticana	Mainly Beta
1XAKA	ORF7a protein	Severe acute respiratory syndrome coronavirus	Mainly Beta
1XAUA	B- and T-lymphocyte attenuator	Mus musculus	Mainly Beta
1XBIA	50S ribosomal protein L7Ae	Methanocaldococcus jannaschii	Alpha Beta
1XCRA	Ester hydrolase C11orf54	Homo sapiens
1XD3A	Ubiquitin carboxyl-terminal hydrolase isozyme L3	Homo sapiens	Alpha Beta
1XDNA	RNA-editing ligase 1, mitochondrial	Trypanosoma brucei brucei	Alpha Beta
1XFFA	Glutamine--fructose-6-phosphate aminotransferase [isomerizing]	isomerizing	Alpha Beta
1XFKA	Formimidoylglutamase	Vibrio cholerae	Alpha Beta
1XG0A	Phycoerythrin alpha-3 chain, chloroplastic	Rhodomonas sp.	Alpha Beta
1XG0D	B-phycoerythrin beta chain	Rhodomonas sp.	Mainly Alpha
1XG5C	Dehydrogenase/reductase SDR family member 11	Homo sapiens	Alpha Beta
1XHNA	Protein CREG1	Homo sapiens	Mainly Beta
1XIYB	1-cys peroxiredoxin	Plasmodium falciparum	Alpha Beta
1XK7A	L-carnitine CoA-transferase	Escherichia coli	Alpha Beta
1XKNA	putative peptidyl-arginine deiminase	Chlorobaculum tepidum	Alpha Beta
1XKPB	Chaperone protein SycN	Yersinia pestis	Alpha Beta
1XKPC	Chaperone protein YscB	Yersinia pestis	Alpha Beta
1XKRA	CheY-P phosphatase CheC	Thermotoga maritima	Alpha Beta
1XLQA	Putidaredoxin	Pseudomonas putida	Alpha Beta
1XMKA	Double-stranded RNA-specific adenosine deaminase	Homo sapiens	Mainly Alpha
1XO0A	Recombinase cre	Escherichia phage P1	Mainly Alpha
1XQOA	N-glycosylase/DNA lyase	Pyrobaculum aerophilum	Mainly Alpha
1XRUA	4-deoxy-L-threo-5-hexosulose-uronate ketol-isomerase	Escherichia coli	Mainly Beta
1XSZA	RalF	Legionella pneumophila	Mainly Alpha
1XT8A	Putative amino-acid transporter periplasmic solute-binding protein	Campylobacter jejuni	Alpha Beta
1XTEA	Serine/threonine-protein kinase Sgk3	Mus musculus	Alpha Beta
1XU1A	Tumor necrosis factor ligand superfamily member 13	Mus musculus	Mainly Beta
1XUBA	Trans-2,3-dihydro-3-hydroxyanthranilate isomerase	Pseudomonas fluorescens	Alpha Beta
1XV5A	DNA alpha-glucosyltransferase	Enterobacteria phage T4	Alpha Beta
1XW3A	Sulfiredoxin-1	Homo sapiens	Alpha Beta
1XYIA	DNA-binding protein 7d	Sulfolobus acidocaldarius	Mainly Beta
1Y0HA	Putative monooxygenase Rv0793	Mycobacterium tuberculosis	Alpha Beta
1Y43B	Aspergillopepsin-2	Aspergillus niger	Mainly Beta
1Y60A	5,6,7,8-tetrahydromethanopterin hydro-lyase	Methylorubrum extorquens	Alpha Beta
1Y6XA	Phosphoribosyl-ATP pyrophosphatase	Mycobacterium tuberculosis	Mainly Alpha
1Y7PB	Uncharacterized protein AF_1403	Archaeoglobus fulgidus	Alpha Beta
1Y88A	Uncharacterized protein AF_1548	Archaeoglobus fulgidus	Alpha Beta
1Y8AA	hypothetical protein AF1437	Archaeoglobus fulgidus	Alpha Beta
1Y93A	Macrophage metalloelastase	Homo sapiens	Alpha Beta
1Y9IA	Low temperature requirement C protein, also similar to B. subtilis YutG protein	Listeria monocytogenes serovar 1/2a	Mainly Alpha
1Y9LA	Type 3 secretion system pilotin	Shigella flexneri	Mainly Beta
1YACA	Probable hydrolase YcaC	Escherichia coli	Alpha Beta
1YB3A	hypothetical protein	Pyrococcus furiosus	Alpha Beta
1YCDA	Family of serine hydrolases 1	Saccharomyces cerevisiae	Alpha Beta
1YFQA	Cell cycle arrest protein BUB3	Saccharomyces cerevisiae	Mainly Beta
1YGAA	Uncharacterized isomerase YNR071C	Saccharomyces cerevisiae	Mainly Beta
1YHTA	Beta-N-acetylhexosaminidase (Fragment)	Aggregatibacter actinomycetemcomitans	Alpha Beta
1YIXA	Uncharacterized metal-dependent hydrolase YcfH	Escherichia coli	Alpha Beta
1YLLC	conserved hypothetical protein	Pseudomonas aeruginosa	Mainly Beta
1YLMA	Putative RNase YutE	Bacillus subtilis	Mainly Alpha
1YLXA	DUF5634 domain-containing protein	Geobacillus kaustophilus	Alpha Beta
1YN3A	Protein map	Staphylococcus aureus	Alpha Beta
1YNHA	N-succinylarginine dihydrolase	Escherichia coli	Alpha Beta
1YOCA	hypothetical protein PA1835	Pseudomonas aeruginosa	Alpha Beta
1YOZB	Uncharacterized protein AF_0941	Archaeoglobus fulgidus	Mainly Alpha
1YP0A	Steroidogenic factor 1	Mus musculus	Mainly Alpha
1YPYA	Protein L1	Vaccinia virus
1YQHA	IG hypothetical 16092	Bacillus cereus	Alpha Beta
1YQSA	D-alanyl-D-alanine carboxypeptidase	Streptomyces sp.	Alpha Beta
1YRBA	GPN-loop GTPase PAB0955	Pyrococcus abyssi	Alpha Beta
1YRKA	Protein kinase C delta type	Homo sapiens	Mainly Beta
1YTLA	Acetyl-CoA decarbonylase/synthase complex subunit epsilon 2	Archaeoglobus fulgidus	Alpha Beta
1YTVM	Vasopressin V1a receptor	Homo sapiens
1YU0A	Tail fiber receptor-binding protein	Bordetella phage BPP-1	Mainly Beta
1YX1A	hypothetical protein PA2260	Pseudomonas aeruginosa	Alpha Beta
1Z0SA	NAD kinase	Archaeoglobus fulgidus	Alpha Beta
1Z1SA	Uncharacterized PhzA/B-like protein PA3332	Pseudomonas aeruginosa	Alpha Beta
1Z2NX	Inositol-tetrakisphosphate 1-kinase	Entamoeba histolytica	Alpha Beta
1Z2UA	Ubiquitin-conjugating enzyme E2 2	Caenorhabditis elegans	Alpha Beta
1Z3EB	DNA-directed RNA polymerase subunit alpha	Bacillus subtilis	Mainly Alpha
1Z5GA	Class B acid phosphatase	Salmonella typhimurium	Alpha Beta
1Z6NA	hypothetical protein PA1234	Pseudomonas aeruginosa	Alpha Beta
1Z6OA	Ferritin (Fragment)	Trichoplusia ni	Mainly Alpha
1ZAVA	50S ribosomal protein L10	Thermotoga maritima	Alpha Beta
1ZB1A	Vacuolar-sorting protein BRO1	Saccharomyces cerevisiae	Mainly Alpha
1ZC3B	Exocyst complex component 8	Rattus norvegicus	Mainly Beta
1ZCEA	EVE domain-containing protein	Agrobacterium fabrum	Alpha Beta
1ZD0A	hypothetical protein PF0523	Pyrococcus furiosus	Alpha Beta
1ZE3H	Type 1 fimbrin D-mannose specific adhesin	Escherichia coli	Mainly Beta
1ZEQX	Cation efflux system protein CusF	Escherichia coli	Mainly Beta
1ZHSA	Lectin MVL	Microcystis viridis	Alpha Beta
1ZHVA	Aspartate kinase	Agrobacterium fabrum	Alpha Beta
1ZI8A	Carboxymethylenebutenolidase	Pseudomonas putida	Alpha Beta
1ZJCA	Aminopeptidase ampS	Staphylococcus aureus	Alpha Beta
1ZJRA	tRNA (guanosine(18)-2'-O)-methyltransferase	Aquifex aeolicus	Alpha Beta
1ZK4A	R-specific alcohol dehydrogenase	Lactobacillus brevis	Alpha Beta
1ZL0A	Murein tetrapeptide carboxypeptidase	Pseudomonas aeruginosa	Alpha Beta
1ZOIA	Esterase	Pseudomonas putida	Alpha Beta
1ZPSA	Phosphoribosyl-AMP cyclohydrolase	Methanothermobacter thermautotrophicus	Alpha Beta
1ZT3A	Insulin-like growth factor-binding protein 1	Homo sapiens
1ZUUA	Protein BZZ1	Saccharomyces cerevisiae	Mainly Beta
1ZV1A	Protein doublesex	Drosophila melanogaster	Mainly Alpha
1ZVTB	DNA topoisomerase 4 subunit A	Escherichia coli
1ZX8A	Cyclophil_like domain-containing protein	Thermotoga maritima	Mainly Beta
1ZZKA	Heterogeneous nuclear ribonucleoprotein K	Homo sapiens	Alpha Beta
2A0BA	Aerobic respiration control sensor protein ArcB	Escherichia coli	Mainly Alpha
2A0MA	Arginase, putative	Trypanosoma cruzi	Alpha Beta
2A14A	Indolethylamine N-methyltransferase	Homo sapiens	Alpha Beta
2A1KA	Helix-destabilizing protein	Escherichia phage RB69	Alpha Beta
2A26A	Calcyclin-binding protein	Homo sapiens
2A2MA	TenA family transcriptional activator-like protein	Bacteroides thetaiotaomicron	Mainly Alpha
2A40B	Deoxyribonuclease-1	Bos taurus	Alpha Beta
2A6BA	Aminopyrimidine aminohydrolase	Streptococcus pneumoniae	Mainly Alpha
2A6ZA	Protein EMP47	Saccharomyces cerevisiae	Mainly Beta
2ABWB	Pyridoxal 5'-phosphate synthase subunit Pdx2	Plasmodium falciparum	Alpha Beta
2ACVA	Glycosyltransferase	Medicago truncatula	Alpha Beta
2AEUA	UPF0425 pyridoxal phosphate-dependent protein MJ0158	Methanocaldococcus jannaschii	Alpha Beta
2AIBA	Beta-elicitin cinnamomin	Phytophthora cinnamomi	Mainly Alpha
2AJ7A	Flagellar assembly factor FliW	Bacillus halodurans	Mainly Beta
2AKAB	Dynamin-1	Rattus norvegicus	Alpha Beta
2AKZA	Gamma-enolase	Homo sapiens	Alpha Beta
2AMLA	SIS domain protein	Listeria monocytogenes serotype 4b str. F2365	Alpha Beta
2AORA	DNA mismatch repair protein MutH	Haemophilus influenzae	Alpha Beta
2AOTA	Histamine N-methyltransferase	Homo sapiens	Alpha Beta
2APCA	Alpha-1,3-mannosyl-glycoprotein 2-beta-N-acetylglucosaminyltransferase	Oryctolagus cuniculus	Alpha Beta
2APJA	Probable carbohydrate esterase At4g34215	Arabidopsis thaliana	Alpha Beta
2APXA	Variable region-beta 8.5 (Fragment)	Rattus norvegicus	Mainly Beta
2AQ6A	F420H(2)-dependent reductase Rv1155	Mycobacterium tuberculosis	Mainly Beta
2ARCA	Arabinose operon regulatory protein	Escherichia coli	Mainly Beta
2ASFA	F420H(2)-dependent biliverdin reductase	Mycobacterium tuberculosis	Mainly Beta
2ASKA	Artemin	Homo sapiens	Mainly Beta
2ATMA	Hyaluronidase A	Vespula vulgaris	Alpha Beta
2AU3A	DNA primase	Aquifex aeolicus	Alpha Beta
2AUWA	hypothetical protein NE0471	Nitrosomonas europaea	Alpha Beta
2AVWA	Mac-1 domain-containing protein	Streptococcus pyogenes	Alpha Beta
2AXQA	Saccharopine dehydrogenase [NADP(+), L-glutamate-forming]	NADP(+), L-glutamate-forming	Alpha Beta
2AXWA	Protein AfaD	Escherichia coli	Mainly Beta
2AYDA	WRKY transcription factor 1	Arabidopsis thaliana	Mainly Beta
2AZ4A	Lactamase_B domain-containing protein	Enterococcus faecalis	Alpha Beta
2B0AA	Uncharacterized protein MJ0783	Methanocaldococcus jannaschii	Alpha Beta
2B0VA	Phosphatase NudJ	Nitrosomonas europaea	Alpha Beta
2B1YA	DUF1883 domain-containing protein	Agrobacterium fabrum
2B4HA	Outer capsid protein VP4	Rotavirus A
2B56A	Terminal uridylyltransferase 2	Trypanosoma brucei brucei	Mainly Alpha
2B5WA	Glucose 1-dehydrogenase	Haloferax mediterranei	Alpha Beta
2B8MA	Uncharacterized protein MJ0764	Methanocaldococcus jannaschii	Mainly Beta
2B8TA	Thymidine kinase	Ureaplasma parvum serovar 3	Alpha Beta
2B97A	Hydrophobin-2	Hypocrea jecorina	Alpha Beta
2B9WA	Aminooxidase	Cutibacterium acnes	Alpha Beta
2BA2A	UPF0134 protein MPN_010	Mycoplasma pneumoniae
2BAYA	Pre-mRNA-processing factor 19	Saccharomyces cerevisiae	Alpha Beta
2BCMA	F1845 fimbrial protein	Escherichia coli	Mainly Beta
2BDRA	Ureidoglycolate lyase	Pseudomonas putida	Mainly Beta
2BI0A	HYPOTHETICAL PROTEIN RV0216	Mycobacterium tuberculosis	Alpha Beta
2BJIA	Inositol monophosphatase 1	Bos taurus	Alpha Beta
2BJQA	MFP2	Ascaris suum
2BK9A	GEO09476p1	Drosophila melanogaster	Mainly Alpha
2BKFA	Next to BRCA1 gene 1 protein	Homo sapiens	Alpha Beta
2BKMA	Hypothetical conserved protein	Geobacillus kaustophilus	Mainly Alpha
2BKRA	Sentrin-specific protease 8	Homo sapiens	Alpha Beta
2BKXA	Glucosamine-6-phosphate deaminase 1	Bacillus subtilis	Alpha Beta
2BKYA	DNA/RNA-binding protein Alba 1	Saccharolobus solfataricus	Alpha Beta
2BL0A	Major plasmodial myosin heavy chain	Physarum polycephalum
2BL8B	Bacteriocin immunity protein	Enterococcus faecium	Mainly Alpha
2BMOA	Oxygenase-alpha NBDO	Comamonas sp. JS765	Alpha Beta
2BO4A	Mannosylglycerate synthase	Rhodothermus marinus	Alpha Beta
2BS2C	Fumarate reductase cytochrome b subunit	Wolinella succinogenes	Mainly Alpha
2BSJA	Chaperone protein SycT	Yersinia enterocolitica	Alpha Beta
2BT9A	Fucose-binding lectin protein	Ralstonia solanacearum	Mainly Beta
2BW0A	Cytosolic 10-formyltetrahydrofolate dehydrogenase	Homo sapiens	Alpha Beta
2BW3B	Transposase	Musca domestica	Mainly Alpha
2BWRA	Lectin PVL (Fragment)	Lacrymaria velutina
2BZ1A	GTP cyclohydrolase-2	Escherichia coli	Alpha Beta
2C0DA	Thioredoxin peroxidase 2	Plasmodium falciparum	Alpha Beta
2C0GA	Protein windbeutel	Drosophila melanogaster	Alpha Beta
2C15A	Delta-aminolevulinic acid dehydratase	Pseudomonas aeruginosa	Alpha Beta
2C1LA	Restriction endonuclease	Cytobacillus firmus	Alpha Beta
2C2UA	DNA protection during starvation protein 1	Deinococcus radiodurans	Mainly Alpha
2C3GA	Alpha-amylase G-6	Bacillus halodurans	Mainly Beta
2C3VA	Alpha-amylase G-6	Bacillus halodurans	Mainly Beta
2C5AA	GDP-mannose 3,5-epimerase	Arabidopsis thaliana	Alpha Beta
2C5QA	4-hydroxy-4-methyl-2-oxoglutarate aldolase	Saccharomyces cerevisiae	Alpha Beta
2C71A	Endo-1,4-beta-xylanase	Hungateiclostridium thermocellum	Alpha Beta
2C8SA	Cytochrome c-L	Methylorubrum extorquens	Mainly Alpha
2C92A	6,7-dimethyl-8-ribityllumazine synthase	Mycobacterium tuberculosis	Alpha Beta
2CARA	Inosine triphosphate pyrophosphatase	Homo sapiens	Alpha Beta
2CAYA	Vacuolar protein-sorting-associated protein 36	Saccharomyces cerevisiae	Mainly Beta
2CB8A	Acyl-CoA-binding protein	Homo sapiens	Mainly Alpha
2CBZA	Multidrug resistance-associated protein 1	Homo sapiens	Alpha Beta
2CC6A	Dodecin	Halobacterium salinarum	Alpha Beta
2CCQA	Peptide-N(4)-(N-acetyl-beta-glucosaminyl)asparagine amidase	Homo sapiens	Mainly Alpha
2CCVA	Agglutinin	Helix pomatia	Mainly Beta
2CDPA	Beta-agarase I	Saccharophagus degradans	Mainly Beta
2CE2X	GTPase HRas	Homo sapiens	Alpha Beta
2CG7A	Fibronectin	Homo sapiens	Mainly Beta
2CI1A	N(G),N(G)-dimethylarginine dimethylaminohydrolase 1	Bos taurus	Alpha Beta
2CIUA	Mitochondrial import inner membrane translocase subunit TIM21	Saccharomyces cerevisiae	Alpha Beta
2CIWA	Chloroperoxidase	Leptoxyphium fumago	Mainly Alpha
2CJ4A	Invertase inhibitor	Nicotiana tabacum	Mainly Alpha
2CJTC	Protein unc-13 homolog A	Rattus norvegicus	Mainly Beta
2CKKA	DNA/RNA-binding protein KIN17	Homo sapiens	Mainly Beta
2CMGA	Polyamine aminopropyltransferase	Helicobacter pylori	Mainly Beta
2CO3A	Putative outer membrane protein	Salmonella typhimurium	Mainly Beta
2COVD	Beta-1,3-xylanase	Alcaligenes sp.	Mainly Beta
2CW9A	Mitochondrial import inner membrane translocase subunit TIM44	Homo sapiens	Alpha Beta
2CWSA	Alginate lyase	Sphingomonas sp. A1	Mainly Beta
2CX7A	SCP2 domain-containing protein	Thermus thermophilus	Alpha Beta
2CXHA	Probable Brix domain-containing ribosomal biogenesis protein	Aeropyrum pernix	Alpha Beta
2CXIA	Phenylalanine--tRNA ligase beta subunit	Pyrococcus horikoshii	Alpha Beta
2CXKA	Calmodulin-binding transcription activator 1	Homo sapiens	Mainly Beta
2CXYA	AT-rich interactive domain-containing protein 1B	Homo sapiens	Mainly Alpha
2CY5A	Epidermal growth factor receptor kinase substrate 8-like protein 1	Mus musculus	Mainly Beta
2CYJA	hypothetical protein PH1505	Pyrococcus horikoshii	Alpha Beta
2CZCA	Glyceraldehyde-3-phosphate dehydrogenase	Pyrococcus horikoshii	Alpha Beta
2CZLA	1,4-dihydroxy-6-naphtoate synthase	Thermus thermophilus	Alpha Beta
2CZVC	Ribonuclease P protein component 2	Pyrococcus horikoshii	Alpha Beta
2D1LA	Protein MTSS 1	Mus musculus	Mainly Alpha
2D3DA	RNA-binding protein VTS1	Saccharomyces cerevisiae	Mainly Alpha
2D4PA	N-acetyltransferase domain-containing protein	Thermus thermophilus	Alpha Beta
2D58A	Allograft inflammatory factor 1	Homo sapiens
2D68B	Centrosomal protein 43	Homo sapiens	Mainly Alpha
2D7VA	Hypothetical protein VCA0330	Vibrio cholerae	Alpha Beta
2DC4A	CYTH domain-containing protein	Pyrococcus horikoshii	Mainly Beta
2DDRC	Sphingomyelinase C	Bacillus cereus	Alpha Beta
2DDXA	Beta-1,3-xylanase XYL4	Vibrio sp.	Alpha Beta
2DG1A	Lactonase drp35	Staphylococcus aureus	Mainly Beta
2DHOA	Isopentenyl-diphosphate Delta-isomerase 1	Homo sapiens	Alpha Beta
2DKJA	Serine hydroxymethyltransferase	Thermus thermophilus	Alpha Beta
2DKOA	Caspase-3	Homo sapiens	Alpha Beta
2DKOB	Caspase-3	Homo sapiens	Alpha Beta
2DLBA	SPbeta prophage-derived uncharacterized protein YopT	Bacillus subtilis	Alpha Beta
2DM9A	V-type ATP synthase subunit E	Pyrococcus horikoshii	Alpha Beta
2DP9A	ASCH domain-containing protein	Thermus thermophilus	Mainly Beta
2DRVB	tRNA(Phe) 7-((3-amino-3-carboxypropyl)-4-demethylwyosine(37)-N(4))-methyltransferase 1	Pyrococcus horikoshii	Alpha Beta
2DSKA	Putative chitinase	Pyrococcus furiosus	Alpha Beta
2DT4A	PPC domain-containing protein	Pyrococcus horikoshii	Alpha Beta
2DT8A	DegV family protein	Thermus thermophilus	Alpha Beta
2DTCA	Ras-specific guanine nucleotide-releasing factor RalGPS1	Mus musculus	Mainly Beta
2DTJA	Aspartokinase	Corynebacterium glutamicum	Alpha Beta
2DURA	Vesicular integral-membrane protein VIP36	Canis lupus familiaris	Mainly Beta
2DWUA	Glutamate racemase	Bacillus anthracis	Alpha Beta
2DXAA	Cys-tRNA(Pro)/Cys-tRNA(Cys) deacylase YbaK	Escherichia coli	Alpha Beta
2DXQA	Acetyltransferase	Agrobacterium fabrum	Alpha Beta
2DYJA	Ribosome-binding factor A	Thermus thermophilus	Alpha Beta
2E11A	Hydrolase	Xanthomonas campestris pv. campestris	Alpha Beta
2E1HB	235aa long hypothetical biotin--[acetyl-CoA-carboxylase] ligase	Pyrococcus horikoshii	Alpha Beta
2E1NA	Transcriptional regulator, PadR family	Synechococcus elongatus	Mainly Alpha
2E2DC	Metalloproteinase inhibitor 2	Bos taurus	Alpha Beta
2E2OA	ATP-dependent hexokinase	Sulfurisphaera tokodaii	Alpha Beta
2E3PA	Ceramide transfer protein	Homo sapiens	Alpha Beta
2E42A	CCAAT/enhancer-binding protein beta	Homo sapiens	Mainly Alpha
2E4MC	Hemagglutinin component HA-17 type D	Clostridium botulinum D phage	Mainly Beta
2E52A	Type-2 restriction enzyme HindIII	Haemophilus influenzae	Alpha Beta
2E56A	Lymphocyte antigen 96	Homo sapiens	Mainly Beta
2E5FA	Hypothetical protein PH0510	Pyrococcus horikoshii	Alpha Beta
2E5YA	ATP synthase epsilon chain	Bacillus sp.	Mainly Beta
2E8BA	Probable molybdenum cofactor guanylyltransferase	Aquifex aeolicus	Alpha Beta
2E8EA	Hypothetical protein Aq_1549	Aquifex aeolicus	Alpha Beta
2EBEA	Hypothetical protein TTHA0061	Thermus thermophilus	Alpha Beta
2EBOA	Envelope glycoprotein	Zaire ebolavirus	Mainly Alpha
2ECUA	4-hydroxyphenylacetate 3-monooxygenase, reductase component	Thermus thermophilus	Mainly Beta
2EFVA	Uncharacterized protein MJ0366	Methanocaldococcus jannaschii	Alpha Beta
2EGJA	Putative esterase aq_1494	Aquifex aeolicus	Alpha Beta
2EGVA	Ribosomal RNA small subunit methyltransferase E	Aquifex aeolicus	Mainly Beta
2EHPA	Uncharacterized protein aq_1627	Aquifex aeolicus	Alpha Beta
2EHZA	1,2-dihydroxynaphthalene dioxygenase	Pseudomonas sp.	Alpha Beta
2EI9A	RNA-directed DNA polymerase homolog (R1)	Bombyx mori	Alpha Beta
2EIYB	Branched-chain-amino-acid aminotransferase	Thermus thermophilus	Alpha Beta
2EJXA	STK_08120	Sulfurisphaera tokodaii	Alpha Beta
2EKLA	D-3-phosphoglycerate dehydrogenase	Sulfurisphaera tokodaii	Alpha Beta
2ELCA	Anthranilate phosphoribosyltransferase	Thermus thermophilus	Mainly Alpha
2ENDA	Endonuclease V	Enterobacteria phage T4	Mainly Alpha
2EQ7C	Dihydrolipoyllysine-residue succinyltransferase component of 2-oxoglutarate dehydrogenase complex	Thermus thermophilus
2ERFA	Thrombospondin-1	Homo sapiens	Mainly Beta
2ERVA	Lipid A deacylase PagL	Pseudomonas aeruginosa	Mainly Beta
2ETBA	Transient receptor potential cation channel subfamily V member 2	Rattus norvegicus	Mainly Alpha
2ETVA	Iron(III) ABC transporter, periplasmic iron-binding protein, putative	Thermotoga maritima	Alpha Beta
2EV1A	pH-sensitive adenylate cyclase Rv1264	Mycobacterium tuberculosis
2EX2A	D-alanyl-D-alanine carboxypeptidase DacB	Escherichia coli	Alpha Beta
2EYUA	Twitching motility protein PilT	Aquifex aeolicus	Alpha Beta
2F01A	Streptavidin	Streptomyces avidinii	Mainly Beta
2F1FA	Acetolactate synthase isozyme 3 small subunit	Escherichia coli	Alpha Beta
2F1NA	Cytolethal distending toxin subunit B	Escherichia coli	Alpha Beta
2F22A	BH3987	Alkalihalobacillus halodurans	Mainly Alpha
2F23A	Transcription inhibitor protein Gfh1	Thermus thermophilus	Mainly Alpha
2F4MA	Peptide-N(4)-(N-acetyl-beta-glucosaminyl)asparagine amidase	Mus musculus	Alpha Beta
2F5GA	Transposase, putative	Saccharolobus solfataricus	Alpha Beta
2F5TX	HTH-type sugar sensing transcriptional regulator TrmB	Thermococcus litoralis	Alpha Beta
2F60K	Pyruvate dehydrogenase protein X component, mitochondrial	Homo sapiens
2F9HA	PTS system, IIA component	Enterococcus faecalis	Mainly Beta
2FA1A	Probable transcriptional regulator PhnF	Escherichia coli	Alpha Beta
2FAOA	Multifunctional non-homologous end joining protein LigD	Pseudomonas aeruginosa	Alpha Beta
2FB6A	conserved hypothetical protein	Bacteroides thetaiotaomicron	Alpha Beta
2FBAA	Glucoamylase GLU1	Saccharomycopsis fibuligera	Mainly Alpha
2FBYA	Werner syndrome ATP-dependent helicase	Homo sapiens	Alpha Beta
2FCJA	Hypothetical conserved protein	Geobacillus kaustophilus	Alpha Beta
2FCUA	Syringomycin biosynthesis enzyme 2	Pseudomonas syringae pv. syringae	Mainly Beta
2FCWB	Low-density lipoprotein receptor	Homo sapiens
2FE7B	Probable N-acetyltransferase	Pseudomonas aeruginosa	Alpha Beta
2FEAA	2-hydroxy-3-keto-5-methylthiopentenyl-1-phosphate phosphatase	Bacillus subtilis	Alpha Beta
2FGQX	Outer membrane porin protein 32	Delftia acidovorans	Mainly Beta
2FHPA	Methylase, putative	Enterococcus faecalis	Alpha Beta
2FHZA	Colicin-E5 immunity protein	Escherichia coli	Alpha Beta
2FHZB	Colicin-E5 (Fragment)	Escherichia coli	Alpha Beta
2FI1A	Hydrolase, haloacid dehalogenase-like family	Streptococcus pneumoniae	Alpha Beta
2FIPA	Late genes activator p4	Bacillus phage phi29	Alpha Beta
2FIUA	DUF1330 domain-containing protein	Agrobacterium fabrum	Alpha Beta
2FJ8A	Bowman-Birk type trypsin inhibitor	Hordeum vulgare	Mainly Beta
2FJRA	Repressor protein CI	Escherichia phage 186	Mainly Alpha
2FL4A	Spermine/spermidine acetyltransferase, putative	Enterococcus faecalis	Mainly Alpha
2FMAA	Amyloid-beta precursor protein	Homo sapiens	Alpha Beta
2FNOA	Glutathione S-transferase	Agrobacterium fabrum	Alpha Beta
2FNUA	UDP-4-amino-4,6-dideoxy-N-acetyl-beta-L-altrosamine transaminase	Helicobacter pylori	Alpha Beta
2FP1A	Secreted chorismate mutase	Mycobacterium tuberculosis	Mainly Alpha
2FQ3A	SWI/SNF complex subunit SWI3	Saccharomyces cerevisiae	Mainly Alpha
2FR5A	Cytidine deaminase	Mus musculus	Alpha Beta
2FREA	NAD(P)H-flavin oxidoreductase	Agrobacterium fabrum	Alpha Beta
2FT0A	dTDP-fucosamine acetyltransferase	Escherichia coli O6:H1	Alpha Beta
2FTRA	BH0200 protein	Bacillus halodurans	Alpha Beta
2FUEA	Phosphomannomutase 1	Homo sapiens	Alpha Beta
2FULB	Eukaryotic translation initiation factor 5	Saccharomyces cerevisiae	Mainly Alpha
2FVYA	D-galactose-binding periplasmic protein	Escherichia coli	Alpha Beta
2FW5A	DHC, diheme cytochrome c	Rhodobacter sphaeroides
2FWHA	Thiol:disulfide interchange protein DsbD	Escherichia coli	Alpha Beta
2FX5A	lipase	Pseudomonas mendocina	Alpha Beta
2FZPA	E3 ubiquitin-protein ligase NRDP1	Homo sapiens
2G30A	AP-2 complex subunit beta	Homo sapiens	Mainly Beta
2G3RA	TP53-binding protein 1	Homo sapiens	Mainly Beta
2G3WA	hypothetical protein XAC2396	Xanthomonas axonopodis pv. citri	Alpha Beta
2G5CB	Prephenate dehydrogenase	Aquifex aeolicus	Alpha Beta
2G5GX	Putative iron transport protein	Campylobacter jejuni	Alpha Beta
2G7OA	Relaxosome protein TraM	Escherichia coli	Mainly Alpha
2G7SA	Transcriptional regulator, TetR family	Agrobacterium fabrum	Mainly Alpha
2GA1A	Protein of unknown function DUF433	Trichormus variabilis	Mainly Alpha
2GAGC	Heterotetrameric sarcosine oxidase gamma-subunit	Stenotrophomonas maltophilia	Alpha Beta
2GAXA	hypothetical protein Atu0240	Agrobacterium fabrum	Alpha Beta
2GB4A	Thiopurine S-methyltransferase	Mus musculus	Alpha Beta
2GDMA	Leghemoglobin-2	Lupinus luteus	Mainly Alpha
2GDQA	Putative isomerase YitF	Bacillus subtilis	Alpha Beta
2GECA	Nucleoprotein	Avian infectious bronchitis virus
2GENA	Probable transcriptional regulator	Pseudomonas aeruginosa	Mainly Alpha
2GEYA	AclR protein	Streptomyces galilaeus	Alpha Beta
2GF3A	Monomeric sarcosine oxidase	Bacillus sp.	Alpha Beta
2GFFA	(4S)-4-hydroxy-5-phosphonooxypentane-2,3-dione isomerase	Yersinia pestis	Alpha Beta
2GFQA	D-aminoacyl-tRNA deacylase	Pyrococcus horikoshii	Alpha Beta
2GGCA	Methionine aminopeptidase	Escherichia coli	Alpha Beta
2GH0A	GDNF family receptor alpha-3	Homo sapiens
2GHSA	Calcium-binding protein, regucalcin	Agrobacterium fabrum	Mainly Beta
2GHTA	Carboxy-terminal domain RNA polymerase II polypeptide A small phosphatase 1	Homo sapiens	Alpha Beta
2GIAB	GBP21	Trypanosoma brucei	Mainly Beta
2GK4A	DFP domain-containing protein	Streptococcus pneumoniae	Alpha Beta
2GKEA	Diaminopimelate epimerase	Haemophilus influenzae	Alpha Beta
2GKGA	Response regulator homolog	Myxococcus xanthus	Alpha Beta
2GLZA	Formylmethanofuran dehydrogenase subunit E region	Desulfitobacterium hafniense	Alpha Beta
2GMYA	CMD domain-containing protein	Agrobacterium fabrum	Mainly Alpha
2GNOA	DNA polymerase III, gamma subunit-related protein	Thermotoga maritima	Alpha Beta
2GOMA	Fibrinogen-binding protein	Staphylococcus aureus	Mainly Alpha
2GPIA	conserved hypothetical protein	Shewanella loihica	Alpha Beta
2GQ0A	Chaperone protein HtpG	Escherichia coli	Alpha Beta
2GQTA	UDP-N-acetylenolpyruvoylglucosamine reductase	Thermus thermophilus	Alpha Beta
2GQWA	Ferredoxin reductase	Pseudomonas sp.	Alpha Beta
2GRRB	Ran GTPase-activating protein 1	Homo sapiens	Mainly Alpha
2GS5A	Conserved hypothetical protein	Corynebacterium diphtheriae	Alpha Beta
2GSOA	Phosphodiesterase-nucleotide pyrophosphatase	Xanthomonas axonopodis pv. citri	Alpha Beta
2GSVA	Uncharacterized protein YvfG	Bacillus subtilis
2GT1A	Lipopolysaccharide heptosyltransferase-1	Escherichia coli	Alpha Beta
2GU3A	Uncharacterized protein YpmB	Bacillus subtilis	Alpha Beta
2GU9A	Tetracenomycin polyketide synthesis protein	Xanthomonas campestris pv. campestris	Mainly Beta
2GUDA	Griffithsin	Griffithsia sp.	Mainly Beta
2GUIA	DNA polymerase III subunit epsilon	Escherichia coli	Alpha Beta
2GUKA	DUF2023 domain-containing protein	Porphyromonas gingivalis	Alpha Beta
2GUZB	Mitochondrial import inner membrane translocase subunit TIM16	Saccharomyces cerevisiae	Mainly Alpha
2GWMA	Mono(ADP-ribosyl)transferase SpvB	Salmonella typhimurium	Alpha Beta
2GXGA	Putative MarR family transcriptional regulator	Sulfurisphaera tokodaii	Mainly Alpha
2GXQA	Heat resistant RNA dependent ATPase	Thermus thermophilus	Alpha Beta
2GYQB	YcfI, putative structural proteins	Rhodopseudomonas palustris	Mainly Alpha
2GZ4A	Hypothetical protein Atu1052	Agrobacterium fabrum	Mainly Alpha
2H1TA	Hypothetical protein	Pseudomonas aeruginosa
2H1VA	Coproporphyrin III ferrochelatase	Bacillus subtilis	Alpha Beta
2H30A	Peptide methionine sulfoxide reductase MsrA/MsrB	Neisseria gonorrhoeae	Alpha Beta
2H62C	Bone morphogenetic protein receptor type-1A	Homo sapiens	Mainly Beta
2H6FA	Protein farnesyltransferase/geranylgeranyltransferase type-1 subunit alpha	Homo sapiens	Mainly Alpha
2H88C	Succinate dehydrogenase cytochrome b560 subunit, mitochondrial	Gallus gallus	Mainly Alpha
2H88D	Succinate dehydrogenase [ubiquinone] cytochrome b small subunit, mitochondrial	ubiquinone	Mainly Alpha
2H8EA	Crossover junction endodeoxyribonuclease RusA	Escherichia coli	Alpha Beta
2H8LA	Protein disulfide-isomerase A3	Homo sapiens	Alpha Beta
2H9AA	Carbon monoxide dehydrogenase corrinoid/iron-sulfur protein, gamma subunit	Carboxydothermus hydrogenoformans	Alpha Beta
2H9AB	CO dehydrogenase/acetyl-CoA synthase, iron-sulfur protein	Carboxydothermus hydrogenoformans	Alpha Beta
2HA8A	Probable methyltransferase TARBP1	Homo sapiens	Alpha Beta
2HALA	Genome polyprotein	Human hepatitis A virus	Mainly Beta
2HBAA	50S ribosomal protein L9	Geobacillus stearothermophilus	Alpha Beta
2HBOA	4HBT domain-containing protein	Caulobacter vibrioides	Alpha Beta
2HD9A	UPF0310 protein PH1033	Pyrococcus horikoshii	Alpha Beta
2HDOA	Phosphohydrolase	Lactobacillus plantarum	Alpha Beta
2HDZA	Nucleolar transcription factor 1	Homo sapiens	Mainly Alpha
2HEOA	Z-DNA-binding protein 1	Mus musculus	Mainly Alpha
2HEUA	Sugar ABC transporter, sugar-binding protein	Streptococcus pneumoniae	Alpha Beta
2HEWF	Tumor necrosis factor ligand superfamily member 4	Mus musculus	Mainly Beta
2HFSA	Mevalonate kinase	Leishmania major	Alpha Beta
2HINA	Gp39	Escherichia phage N15	Mainly Alpha
2HKJA	Type 2 DNA topoisomerase 6 subunit B	Saccharolobus shibatae	Alpha Beta
2HKVA	Hypothetical protein	Exiguobacterium sibiricum	Mainly Alpha
2HNGA	Hypothetical protein	Streptococcus pneumoniae	Alpha Beta
2HNUA	Oxytocin-neurophysin 1	Bos taurus	Mainly Beta
2HOXA	Alliin lyase 1	Allium sativum	Mainly Beta
2HP0A	IDS-epimerase	Rhizobium radiobacter	Mainly Alpha
2HQ7A	Protein, related to general stress protein 26(GS26) of B.subtilis (Pyridoxinephosphate oxidase family)	Clostridium acetobutylicum	Mainly Beta
2HQTB	tRNA-aminoacylation cofactor ARC1	Saccharomyces cerevisiae	Mainly Alpha
2HQYA	DUF2156 domain-containing protein	Bacteroides thetaiotaomicron	Alpha Beta
2HS1A	Protease (Fragment)	Human immunodeficiency virus 1	Mainly Beta
2HSBA	UPF0332 protein AF_0298	Archaeoglobus fulgidus	Mainly Alpha
2HTDA	Putative_PNPOx domain-containing protein	Lactobacillus delbrueckii	Mainly Beta
2HUJA	Lin2004 protein	Listeria innocua serovar 6a	Mainly Alpha
2HUOA	Inositol oxygenase	Mus musculus
2HX5A	1,4-dihydroxy-2-naphthoyl-CoA hydrolase	Prochlorococcus marinus	Alpha Beta
2HXTA	L-fuconate dehydratase	Xanthomonas campestris pv. campestris	Alpha Beta
2HY5A	Putative sulfurtransferase DsrE	Allochromatium vinosum	Alpha Beta
2HY7A	UDP-glucuronate:glycolipid 2-beta-glucuronosyltransferase	Xanthomonas campestris pv. campestris	Alpha Beta
2HZCA	Splicing factor U2AF 65 kDa subunit	Homo sapiens	Alpha Beta
2HZLA	Alpha-keto acid-binding periplasmic protein TakP	Rhodobacter sphaeroides	Alpha Beta
2I2CA	NAD kinase 1	Listeria monocytogenes serovar 1/2a	Alpha Beta
2I49A	Bicarbonate-binding protein CmpA	Synechocystis sp.	Alpha Beta
2I4LA	Proline--tRNA ligase	Rhodopseudomonas palustris	Alpha Beta
2I53A	Cyclin-K	Homo sapiens	Mainly Alpha
2I5IA	Carbohydrate deacetylase	Enterococcus faecalis	Alpha Beta
2I5UA	DnaD domain protein	Enterococcus faecalis	Mainly Alpha
2I5VO	Outer surface protein A	Borrelia burgdorferi	Mainly Beta
2I6HA	Hypothetical protein Atu0120	Agrobacterium fabrum	Mainly Alpha
2I74A	Peptide-N(4)-(N-acetyl-beta-glucosaminyl)asparagine amidase	Mus musculus	Mainly Beta
2I7GA	Monooxygenase	Agrobacterium fabrum	Alpha Beta
2I8DA	DUF1801 domain-containing protein	Lactobacillus paracasei	Alpha Beta
2I8EA	CRISPR-associated endoribonuclease Cas2 1	Saccharolobus solfataricus	Alpha Beta
2I9CA	DUF2019 domain-containing protein	Rhodopseudomonas palustris	Mainly Alpha
2I9IA	Neuraminyllactose-binding hemagglutinin	Helicobacter pylori	Alpha Beta
2IA7A	Phage baseplate outer wedge protein (Acidic lysozyme), putative	Geobacter sulfurreducens	Alpha Beta
2IAYA	Cysteine desulfurase associated protein,DUF1831 family	Lactobacillus plantarum	Alpha Beta
2IB0A	DUF4439 domain-containing protein	Mycobacterium tuberculosis	Mainly Alpha
2IBDA	HTH-type transcriptional repressor KstR2	Rhodococcus jostii	Mainly Alpha
2IBLA	Fibritin	Enterobacteria phage Ox2	Mainly Alpha
2ICCA	V-set and immunoglobulin domain-containing protein 4	Homo sapiens	Mainly Beta
2ICGA	Lin2918 protein	Listeria innocua serovar 6a	Alpha Beta
2IDLA	Hypothetical protein	Streptococcus pneumoniae	Alpha Beta
2IF6A	Lipid binding hydrolase	Escherichia coli O157:H7	Alpha Beta
2IFCA	Citrate synthase	Thermoplasma acidophilum	Mainly Alpha
2IG6A	NimC/NimA family protein	Clostridium acetobutylicum	Mainly Beta
2IG8A	Hypothetical protein PA3499	Pseudomonas aeruginosa	Alpha Beta
2IGPA	Kinetochore protein NDC80 homolog	Homo sapiens	Mainly Alpha
2IH2A	Modification methylase TaqI	Thermus aquaticus	Alpha Beta
2IHYB	ABC transporter, ATP-binding protein	Staphylococcus aureus	Alpha Beta
2II2A	Alpha-11 giardin	Giardia intestinalis	Mainly Alpha
2IIDA	L-amino-acid oxidase	Calloselasma rhodostoma	Alpha Beta
2IIHA	Cyclic pyranopterin monophosphate synthase	Thermus thermophilus	Alpha Beta
2IJQA	DUF309 domain-containing protein	Haloarcula marismortui	Mainly Alpha
2IJXA	DNA polymerase sliding clamp 3	Saccharolobus solfataricus	Alpha Beta
2IKSA	Catabolite repressor/activator	Escherichia coli	Alpha Beta
2IMFA	2-hydroxychromene-2-carboxylate isomerase	Pseudomonas putida	Alpha Beta
2IMJA	Hypothetical protein DUF1348	Pseudomonas fluorescens	Alpha Beta
2IMQX	Nitrophorin Cim l NP	Cimex lectularius	Alpha Beta
2IN9A	Protein RecA	Mycobacterium tuberculosis	Mainly Beta
2INWA	Putative structural protein	Shigella flexneri	Alpha Beta
2IP2A	Phenazine-1-carboxylate N-methyltransferase	Pseudomonas aeruginosa	Mainly Alpha
2IP6A	Immunity protein	Pediococcus pentosaceus	Mainly Alpha
2IQJA	Stromal membrane-associated protein 2	Homo sapiens	Mainly Alpha
2ISBA	Fumarase (Fum-1)	Archaeoglobus fulgidus	Alpha Beta
2IT9B	Hypothetical protein	Prochlorococcus marinus	Mainly Beta
2IU4A	DhaKLM operon coactivator DhaQ	Lactococcus lactis	Alpha Beta
2IU5A	HTH-type dhaKLM operon transcriptional activator DhaS	Lactococcus lactis	Mainly Alpha
2IUMA	Fiber protein 1	Fowl adenovirus A	Mainly Beta
2IVFC	Gamma-subunit of ethylbenzene dehydrogenase	Aromatoleum aromaticum	Mainly Beta
2IVNA	tRNA N6-adenosine threonylcarbamoyltransferase	Pyrococcus abyssi	Alpha Beta
2IW1A	Lipopolysaccharide core biosynthesis protein RfaG	Escherichia coli	Alpha Beta
2IWRA	Arf-GAP with GTPase, ANK repeat and PH domain-containing protein 2	Homo sapiens	Alpha Beta
2IXSA	R.SdaI	Streptomyces diastaticus	Mainly Alpha
2IYVA	Shikimate kinase	Mycobacterium tuberculosis	Alpha Beta
2IZXA	cAMP-dependent protein kinase type II-alpha regulatory subunit	Homo sapiens
2J1VA	Fucolectin-related protein	Streptococcus pneumoniae	Mainly Beta
2J2JA	Fiber protein	Canine adenovirus	Mainly Beta
2J43A	Alpha-dextrin endo-1,6-alpha-glucosidase	Streptococcus pyogenes	Mainly Beta
2J45A	Signal recognition particle protein	Thermus aquaticus	Mainly Alpha
2J5GA	Alr4455 protein	Nostoc sp.	Alpha Beta
2J6BA	AFV3-109	Captovirus AFV1	Alpha Beta
2J6VA	Probable UV endonuclease	Thermus thermophilus	Alpha Beta
2J6YA	Phosphoserine phosphatase RsbU	Bacillus subtilis	Mainly Alpha
2J7QA	MCMV TEGUMENT PROTEIN M48 ENCODED UBIQUITIN- SPECIFIC PROTEASE, M48USP	Murid betaherpesvirus 1	Alpha Beta
2J8KA	NP275-NP276	Nostoc punctiforme	Mainly Beta
2J9OA	Tll2115 protein	Thermosynechococcus elongatus	Alpha Beta
2J9WA	Vacuolar protein sorting-associated protein 28 homolog	Xenopus laevis	Mainly Alpha
2JA2A	Glutamate--tRNA ligase	Mycobacterium tuberculosis	Alpha Beta
2JCBA	5-formyltetrahydrofolate cyclo-ligase	Bacillus anthracis	Alpha Beta
2JDAA	Putative exported protein	Yersinia enterocolitica	Mainly Beta
2JDII	ATP synthase subunit epsilon, mitochondrial	Bos taurus
2JDJA	RedY-like protein	Hahella chejuensis	Alpha Beta
2JE6B	Exosome complex component Rrp41	Saccharolobus solfataricus	Alpha Beta
2JEKA	RV1873	Mycobacterium tuberculosis	Mainly Alpha
2JFRA	Regulatory protein	Mycolicibacterium smegmatis	Alpha Beta
2JHFA	Alcohol dehydrogenase E chain	Equus caballus	Alpha Beta
2JJSC	Leukocyte surface antigen CD47	Homo sapiens	Mainly Beta
2NLRA	Cellulase B	Streptomyces lividans	Mainly Beta
2NLVA	XisI protein-like protein	Trichormus variabilis	Alpha Beta
2NN5A	Hypothetical protein EF_2215	Enterococcus faecalis	Alpha Beta
2NNUA	Regulatory protein E2	Human papillomavirus type 16	Mainly Alpha
2NOGA	ISWI protein	Xenopus laevis	Mainly Alpha
2NQWA	CBS domain protein	Porphyromonas gingivalis	Alpha Beta
2NR5C	Hypothetical protein SO2669	Shewanella oneidensis	Mainly Alpha
2NR7A	Secretion activator protein, putative	Porphyromonas gingivalis	Mainly Alpha
2NS9A	CoxG homolog	Aeropyrum pernix	Alpha Beta
2NSAA	Trigger factor	Thermotoga maritima	Mainly Alpha
2NSFA	MDMPI_N domain-containing protein	Corynebacterium glutamicum	Mainly Alpha
2NSNA	Nucleotide-binding oligomerization domain-containing protein 1	Homo sapiens	Mainly Alpha
2NSZA	Programmed cell death protein 4	Mus musculus	Mainly Alpha
2NTPA	Pectinesterase A	Dickeya dadantii	Mainly Beta
2NUHA	Periplasmic divalent cation tolerance protein	Xylella fastidiosa	Alpha Beta
2NV9B	Arginine/Ornithine decarboxylase	Paramecium bursaria Chlorella virus 1	Mainly Beta
2NW8A	Tryptophan 2,3-dioxygenase	Xanthomonas campestris pv. campestris	Mainly Alpha
2NWFA	Ubiquinol-cytochrome c reductase iron-sulfur subunit	Rhodobacter sphaeroides	Mainly Beta
2NXVA	ATP synthase subunits region ORF 6	Rhodobacter blasticus	Alpha Beta
2NZXC	Alpha-(1,3)-fucosyltransferase FucT	Helicobacter pylori	Alpha Beta
2O0JA	Terminase, large subunit	Enterobacteria phage T4	Alpha Beta
2O0MA	Transcriptional regulator, SorC family	Enterococcus faecalis	Alpha Beta
2O0QA	Hypothetical protein CC0527	Caulobacter vibrioides	Alpha Beta
2O1KA	Non-structural glycoprotein 4	Rotavirus A	Mainly Alpha
2O1MA	L-cystine-binding protein TcyK	Bacillus subtilis	Alpha Beta
2O1QA	putative acetyl/propionyl-CoA carboxylase, alpha subunit	Methylibium petroleiphilum PM1	Mainly Beta
2O2XA	D-glycero-beta-D-manno-heptose-1,7-bisphosphate 7-phosphatase	Mesorhizobium japonicum	Alpha Beta
2O34A	Hypothetical protein	Desulfovibrio vulgaris	Alpha Beta
2O4AA	DNA-binding protein SATB1	Homo sapiens	Mainly Alpha
2O4TA	BH3976 protein	Bacillus halodurans	Mainly Alpha
2O57A	putative sarcosine dimethylglycine methyltransferase	Galdieria sulphuraria	Mainly Alpha
2O62A	DUF3598 domain-containing protein	Nostoc punctiforme	Mainly Beta
2O6PA	Iron-regulated surface determinant protein C	Staphylococcus aureus	Mainly Beta
2O71A	Death domain-containing protein CRADD	Homo sapiens	Mainly Alpha
2O8PA	14-3-3 domain containing protein	Cryptosporidium parvum	Mainly Alpha
2O90A	Dihydroneopterin aldolase	Escherichia coli	Alpha Beta
2O9SA	Sorbin and SH3 domain-containing protein 1	Homo sapiens	Mainly Beta
2O9UX	Monellin chain B	Dioscoreophyllum cumminsii	Alpha Beta
2OAAA	R.MvaI	Kocuria varians	Alpha Beta
2OB3A	Parathion hydrolase	Brevundimonas diminuta	Alpha Beta
2OBLA	H(+)-transporting two-sector ATPase	Escherichia coli O127:H6	Alpha Beta
2OCTA	Cystatin-B	Homo sapiens	Alpha Beta
2OD0A	Hypothetical protein VP1028	Vibrio parahaemolyticus	Alpha Beta
2OD4A	hypothetical protein	uncultured marine organism	Alpha Beta
2OD6A	hypothetical protein	uncultured marine organism	Alpha Beta
2ODFA	Hypothetical protein Atu2144	Agrobacterium fabrum	Alpha Beta
2ODIA	R.BcnI	Brevibacillus centrosporus	Alpha Beta
2ODKA	Antitoxin	Nitrosomonas europaea	Alpha Beta
2ODLA	Adhesin	Haemophilus influenzae	Mainly Beta
2OEBA	CRISPR system Cmr subunit Cmr5	Archaeoglobus fulgidus	Mainly Alpha
2OF3A	Zygote defective protein 9	Caenorhabditis elegans	Mainly Alpha
2OFCA	Sclerotium rolfsii lectin	Athelia rolfsii	Mainly Beta
2OG4A	Pre-mRNA-splicing factor 8	Saccharomyces cerevisiae	Alpha Beta
2OH1A	Acetyltransferase, GNAT family	Listeria monocytogenes serotype 4b str. F2365	Alpha Beta
2OITA	Nuclear pore complex protein Nup214	Homo sapiens
2OIWA	Hypothetical conserved protein	Geobacillus kaustophilus	Alpha Beta
2OIZD	Aralkylamine dehydrogenase light chain	Alcaligenes faecalis	Mainly Beta
2OJHA	Uncharacterized protein Atu1656	Agrobacterium fabrum	Mainly Beta
2OKMA	Collagen adhesin	Enterococcus faecalis	Mainly Beta
2OKQA	Uncharacterized protein YbaA	Shigella flexneri	Alpha Beta
2OKTA	o-succinylbenzoate synthase	Staphylococcus aureus	Alpha Beta
2OKUA	Acyl-CoA dehydrogenase family protein	Porphyromonas gingivalis	Mainly Alpha
2OLNA	NikD protein	Streptomyces tendae	Alpha Beta
2OLTA	Hypothetical protein	Shewanella oneidensis	Mainly Alpha
2OMKA	Thiamin pyrophosphokinase-like, catalytic domain	Bacteroides thetaiotaomicron	Alpha Beta
2ONFA	Hypothetical protein Ta0195	Thermoplasma acidophilum	Alpha Beta
2OOJB	Hypothetical protein	Shewanella oneidensis	Mainly Beta
2OPCA	AvrL567-A	Melampsora lini	Mainly Beta
2OPLA	OsmC family protein	Geobacter sulfurreducens	Alpha Beta
2OQBA	Histone-arginine methyltransferase CARM1	Rattus norvegicus	Mainly Beta
2OQMA	Hypothetical protein	Shewanella denitrificans	Mainly Alpha
2OTMA	YjgF_endoribonc domain-containing protein	Shewanella oneidensis	Alpha Beta
2OU5A	Pyridoxamine 5'-phosphate oxidase-related FMN-binding protein	Jannaschia sp.	Mainly Beta
2OUIA	NADP-dependent isopropanol dehydrogenase	Entamoeba histolytica	Alpha Beta
2OV0A	Amicyanin	Paracoccus denitrificans	Mainly Beta
2OV9A	4HBT domain-containing protein	Rhodococcus jostii	Alpha Beta
2OVGA	Regulatory protein cro	Escherichia phage lambda	Alpha Beta
2OVJA	Rac GTPase-activating protein 1	Homo sapiens	Mainly Alpha
2OWNA	Acyl-[acyl-carrier protein] thioesterase	Lactobacillus plantarum	Alpha Beta
2OX6A	Hypothetical protein SO3848	Shewanella oneidensis	Mainly Alpha
2OX7A	YopX domain-containing protein	Enterococcus faecalis	Mainly Beta
2OXGB	SoxY protein	Paracoccus denitrificans	Mainly Beta
2OXLA	Probable two-component-system connector protein AriR	Escherichia coli	Mainly Alpha
2OYOA	Uncharacterized peroxidase-related protein	Deinococcus geothermalis	Mainly Alpha
2OZGA	GCN5-related N-acetyltransferase	Trichormus variabilis	Alpha Beta
2OZHA	N-acetyltransferase domain-containing protein	Xanthomonas campestris pv. campestris	Alpha Beta
2OZNA	O-GlcNAcase NagJ	Clostridium perfringens	Mainly Beta
2OZTA	o-succinylbenzoate synthase	Thermosynechococcus elongatus	Alpha Beta
2P0NA	Hemerythrin domain-containing protein	Neisseria meningitidis	Mainly Alpha
2P0SB	ABC transporter, permease protein, putative	Porphyromonas gingivalis	Alpha Beta
2P12A	DUF402 domain-containing protein	Rhodococcus jostii	Mainly Beta
2P14A	Heterodimeric restriction endonuclease R.BspD6I small subunit	Bacillus sp. D6	Alpha Beta
2P17A	Pirin-like protein	Geobacillus kaustophilus	Mainly Beta
2P2SA	Putative oxidoreductase	Pectobacterium atrosepticum	Alpha Beta
2P38A	Protein involved in ribosomal biogenesis	Pyrococcus abyssi	Alpha Beta
2P3HA	Uncharacterized CBS domain-containing proteins	Corynebacterium glutamicum	Alpha Beta
2P3PA	Hypothetical protein	Porphyromonas gingivalis
2P3YA	Hypothetical protein VPA0735	Vibrio parahaemolyticus	Mainly Beta
2P51A	Poly(A) ribonuclease pop2	Schizosaccharomyces pombe	Alpha Beta
2P58A	Putative type III secretion protein	Yersinia pestis	Mainly Alpha
2P58C	Putative type III secretion protein	Yersinia pestis	Mainly Alpha
2P5KA	Arginine repressor	Bacillus subtilis	Mainly Alpha
2P65A	Chaperone protein ClpB1	Plasmodium falciparum	Alpha Beta
2P6WA	UDP-Glucose glycosyltransferase	Paramecium bursaria Chlorella virus 1	Alpha Beta
2P8IA	Putative dioxygenase	Paraburkholderia xenovorans	Alpha Beta
2P97A	Hypothetical protein	Trichormus variabilis	Alpha Beta
2P9HA	Lactose operon repressor	Escherichia coli	Alpha Beta
2P9XA	NitrOD5 domain-containing protein	Pyrococcus horikoshii	Mainly Alpha
2PBLA	Putative esterase/lipase/thioesterase	Ruegeria sp.	Alpha Beta
2PC1A	Acetyltransferase, GNAT family	Streptococcus agalactiae	Alpha Beta
2PD1A	Hypothetical protein	Nitrosomonas europaea	Alpha Beta
2PFMA	Adenylosuccinate lyase	Bacillus anthracis	Mainly Alpha
2PGFA	Adenosine deaminase	Plasmodium vivax	Alpha Beta
2PHNA	Coenzyme F420:L-glutamate ligase	Archaeoglobus fulgidus	Alpha Beta
2PJSA	VOC domain-containing protein	Agrobacterium fabrum	Alpha Beta
2PKFA	Adenosine kinase	Mycobacterium tuberculosis	Alpha Beta
2PLRA	Probable thymidylate kinase	Sulfurisphaera tokodaii	Alpha Beta
2PN2A	Uncharacterized protein	Psychrobacter arcticus	Alpha Beta
2PNEA	6.5 kDa glycine-rich antifreeze protein	Hypogastrura harveyi
2PO1B	Exosome complex component Rrp42	Pyrococcus abyssi	Alpha Beta
2POCB	Glutamine--fructose-6-phosphate aminotransferase [isomerizing]	isomerizing	Alpha Beta
2POFA	CDP-diacylglycerol pyrophosphatase	Escherichia coli O157:H7	Alpha Beta
2PORA	Porin	Rhodobacter capsulatus	Mainly Beta
2PPXA	HTH cro/C1-type domain-containing protein	Agrobacterium fabrum	Mainly Alpha
2PQRD	CCR4-associated factor 4	Saccharomyces cerevisiae
2PQVA	MutT/nudix family protein	Streptococcus pneumoniae	Alpha Beta
2PQXA	Ribonuclease I	Escherichia coli	Alpha Beta
2PR7A	Haloacid dehalogenase/epoxide hydrolase family	Corynebacterium glutamicum ATCC 13032	Alpha Beta
2PRVA	Antitoxin YobK	Bacillus subtilis	Alpha Beta
2PTTA	CD48 antigen	Mus musculus	Mainly Beta
2PUZA	Imidazolonepropionase	Agrobacterium fabrum	Mainly Beta
2PV2A	Chaperone SurA	Escherichia coli	Alpha Beta
2PV4A	Uncharacterized protein	Shewanella amazonensis	Mainly Alpha
2PWWA	Uncharacterized protein	Bacillus clausii	Alpha Beta
2PXXA	EEF1A lysine methyltransferase 4	Homo sapiens	Alpha Beta
2PYWA	Methylthioribose kinase	Arabidopsis thaliana	Alpha Beta
2Q03A	Uncharacterized protein	Shewanella denitrificans	Mainly Beta
2Q0OC	Probable transcriptional repressor TraM	Sinorhizobium fredii	Mainly Alpha
2Q0TA	Putative gamma-carboxymuconolactone decarboxylase subunit	Paraburkholderia xenovorans	Mainly Alpha
2Q2FA	Selenoprotein S	Homo sapiens
2Q35A	3-hydroxyacyl-CoA dehydrogenase	Lyngbya majuscula	Alpha Beta
2Q3TA	Protein RDM1	Arabidopsis thaliana	Mainly Alpha
2Q3WA	Toluene-4-monooxygenase system, ferredoxin component	Pseudomonas mendocina	Mainly Beta
2Q4ZA	Aspartoacylase	Rattus norvegicus	Alpha Beta
2Q5CA	NtrC family transcriptional regulator (PAS and AAA domains)	Clostridium acetobutylicum	Alpha Beta
2Q5WE	Molybdopterin synthase catalytic subunit	Staphylococcus aureus	Alpha Beta
2Q7SB	N-formylglutamate amidohydrolase	Cupriavidus pinatubonensis	Alpha Beta
2Q88A	Cystine-binding periplasmic protein	Rhizobium meliloti	Alpha Beta
2Q8OA	Tumor necrosis factor ligand superfamily member 18	Mus musculus	Mainly Beta
2Q8PA	High-affinity heme uptake system protein IsdE	Staphylococcus aureus	Alpha Beta
2Q9KA	Uncharacterized protein	Exiguobacterium sibiricum	Mainly Beta
2Q9RA	Protein of unknown function	Shewanella baltica	Mainly Alpha
2QAPA	Fructose-bisphosphate aldolase	Leishmania mexicana	Alpha Beta
2QB7A	Exopolyphosphatase	Saccharomyces cerevisiae	Alpha Beta
2QE8A	Uncharacterized protein	Trichormus variabilis	Mainly Beta
2QE9B	Uncharacterized protein YizA	Bacillus subtilis	Mainly Alpha
2QEEA	BH0493 protein	Bacillus halodurans	Mainly Alpha
2QEUA	Putative carboxymuconolactone decarboxylase	Paraburkholderia xenovorans	Mainly Alpha
2QF4A	Cell shape-determining protein MreC	Streptococcus pneumoniae	Mainly Beta
2QFAB	Borealin	Homo sapiens
2QFAC	Inner centromere protein	Homo sapiens	Mainly Alpha
2QFEA	Calpain-7	Homo sapiens	Mainly Beta
2QGYA	Enolase from the environmental genome shotgun sequencing of the Sargasso Sea		Alpha Beta
2QH9A	UPF0215 protein AF_1433	Archaeoglobus fulgidus	Alpha Beta
2QHQA	Unknown function protein VPA0580	Vibrio parahaemolyticus	Alpha Beta
2QIHA	UspA1	Moraxella catarrhalis	Mainly Alpha
2QJLA	Ubiquitin-related modifier 1	Saccharomyces cerevisiae	Alpha Beta
2QJVA	Putative inner membrane protein	Salmonella typhimurium	Mainly Beta
2QJWA	Uncharacterized protein XCC1541	Xanthomonas campestris pv. campestris	Alpha Beta
2QJZA	Microtubule-associated protein RP/EB family member 1	Homo sapiens	Mainly Alpha
2QK1A	Protein STU2	Saccharomyces cerevisiae	Mainly Alpha
2QLWA	L-rhamnose mutarotase	Rhizobium leguminosarum bv. trifolii	Alpha Beta
2QMQA	Protein NDRG2	Mus musculus	Alpha Beta
2QNGA	TerD domain-containing protein	Streptomyces avermitilis	Mainly Beta
2QNLA	Uncharacterized protein	Cytophaga hutchinsonii ATCC 33406	Mainly Alpha
2QPXA	Predicted metal-dependent hydrolase of the TIM-barrel fold	Lactobacillus paracasei	Alpha Beta
2QQYA	Sigma B operon	Bacillus anthracis	Mainly Alpha
2QQZA	Putative glyoxalase family protein	Bacillus anthracis	Alpha Beta
2QRLA	Saccharopine dehydrogenase [NAD(+), L-lysine-forming]	NAD(+), L-lysine-forming	Alpha Beta
2QSWA	Methionine import ATP-binding protein MetN 2	Enterococcus faecalis	Alpha Beta
2QTDA	Uncharacterized protein MJ0327	Methanocaldococcus jannaschii	Alpha Beta
2QTRA	Probable nicotinate-nucleotide adenylyltransferase	Bacillus anthracis	Alpha Beta
2QTSA	Acid-sensing ion channel 1	Gallus gallus	Mainly Alpha
2QUDA	Coat protein	Pseudomonas phage PP7	Alpha Beta
2QV5A	Uncharacterized protein Atu2773	Agrobacterium fabrum	Alpha Beta
2QV6A	GTP cyclohydrolase III	Methanocaldococcus jannaschii	Alpha Beta
2QVGA	Two component response regulator	Legionella pneumophila	Alpha Beta
2QW5A	Xylose isomerase-like TIM barrel	Trichormus variabilis	Alpha Beta
2QWUA	Intracellular growth locus, subunit C	Francisella tularensis
2QYCA	Stress-response A/B barrel domain-containing protein	Bordetella bronchiseptica	Alpha Beta
2QZQA	Axin interactor, dorsalization-associated protein	Danio rerio	Mainly Beta
2R01A	Nitroreductase family protein	Chlorobaculum tepidum	Alpha Beta
2R0XA	Possible flavin:NADH reductase	Haemophilus somnus	Mainly Beta
2R16A	Neurexin-1	Bos taurus	Mainly Beta
2R25A	Phosphorelay intermediate protein YPD1	Saccharomyces cerevisiae	Mainly Alpha
2R2AA	Zot domain-containing protein	Neisseria meningitidis	Alpha Beta
2R2ZA	Hemolysin	Enterococcus faecalis	Alpha Beta
2R31A	ATP12 ATPase	Paracoccus denitrificans	Alpha Beta
2R4FA	3-hydroxy-3-methylglutaryl-coenzyme A reductase	Homo sapiens	Mainly Alpha
2R4IA	Uncharacterized protein	Cytophaga hutchinsonii ATCC 33406	Alpha Beta
2R5EA	Kynurenine aminotransferase	Aedes aegypti	Alpha Beta
2R5UA	Replicative DNA helicase	Mycobacterium tuberculosis	Mainly Alpha
2R60A	Sucrose-phosphate synthase	Halothermothrix orenii	Alpha Beta
2R6JA	Eugenol synthase 1	Ocimum basilicum	Alpha Beta
2R6VA	Uncharacterized protein PH0856	Pyrococcus horikoshii	Mainly Beta
2R78A	Histidine kinase	Geobacter sulfurreducens	Alpha Beta
2R9FA	Calpain-1 catalytic subunit	Rattus norvegicus	Alpha Beta
2RA9A	Uncharacterized protein DUF1285	Shewanella baltica	Alpha Beta
2RB7A	Peptidase M20	Desulfovibrio alaskensis	Alpha Beta
2RBCA	Sugar kinase	Agrobacterium fabrum	Alpha Beta
2RBDA	BH2358 protein	Bacillus halodurans	Mainly Alpha
2RBKA	Putative haloacid dehalogenase-like hydrolase	Bacteroides thetaiotaomicron	Alpha Beta
2RCIA	Type-2Ba cytolytic delta-endotoxin	Bacillus thuringiensis	Alpha Beta
2RDCA	Uncharacterized protein	Geobacter sulfurreducens	Mainly Alpha
2RDEA	Uncharacterized protein VCA0042	Vibrio cholerae	Mainly Beta
2RDGA	Superantigen-like protein 11 (Fragment)	Staphylococcus aureus	Alpha Beta
2RDMA	Response regulator receiver protein	Sinorhizobium medicae	Alpha Beta
2RDQA	1-deoxypentalenic acid 11-beta-hydroxylase	Streptomyces avermitilis	Mainly Beta
2REEA	CurA	Lyngbya majuscula	Alpha Beta
2RG4A	Uncharacterized protein	Oceanicola granulosus	Mainly Beta
2RG8A	Programmed cell death protein 4	Homo sapiens	Mainly Alpha
2RH0A	NudC domain-containing protein 2	Mus musculus	Mainly Beta
2RH3A	Protein virC2	Agrobacterium fabrum	Mainly Alpha
2RHFA	DNA helicase	Deinococcus radiodurans	Mainly Alpha
2RHWA	2-hydroxy-6-oxo-6-phenylhexa-2,4-dienoate hydrolase	Paraburkholderia xenovorans	Alpha Beta
2RINA	Putative choline ABC transporter, periplasmic solute-binding component	Rhizobium meliloti	Alpha Beta
2RIQA	Poly [ADP-ribose] polymerase 1	ADP-ribose	Mainly Alpha
2RJ2A	F-box only protein 2	Mus musculus	Mainly Beta
2RJIA	Erythrocyte binding protein	Plasmodium falciparum	Mainly Alpha
2RKLA	Vacuolar protein sorting-associated protein VTA1	Saccharomyces cerevisiae	Mainly Alpha
2RL8B	Cation-dependent mannose-6-phosphate receptor	Bos taurus	Mainly Beta
2RLDB	Uncharacterized protein	Bacteroides thetaiotaomicron	Mainly Alpha
2SAKA	Staphylokinase	Staphylococcus aureus	Alpha Beta
2SPCA	Spectrin alpha chain	Drosophila melanogaster	Mainly Alpha
2TNFA	Tumor necrosis factor	Mus musculus	Mainly Beta
2UU8A	Concanavalin-A	Canavalia ensiformis	Mainly Beta
2UV4A	5'-AMP-activated protein kinase subunit gamma-1	Homo sapiens	Alpha Beta
2UVKB	N-acetylneuraminate epimerase	Escherichia coli
2UVPA	HOBA	Helicobacter pylori	Alpha Beta
2UYTA	Rhamnulokinase	Escherichia coli	Alpha Beta
2V1MA	Glutathione peroxidase	Schistosoma mansoni	Alpha Beta
2V2GA	Peroxiredoxin 6	Arenicola marina	Alpha Beta
2V33A	Structural polyprotein	Semliki forest virus	Mainly Beta
2V3IA	Exoglucanase 1	Hypocrea jecorina	Mainly Beta
2V4XA	Gag polyprotein	Sheep pulmonary adenomatosis virus	Mainly Alpha
2V6KA	Maleylpyruvate isomerase	Ralstonia sp.	Alpha Beta
2V6VA	Bud emergence protein 1	Saccharomyces cerevisiae	Alpha Beta
2V78A	2-dehydro-3-deoxygluconokinase/2-dehydro-3-deoxygalactonokinase	Saccharolobus solfataricus	Alpha Beta
2V79A	DNA replication protein DnaD	Bacillus subtilis	Mainly Alpha
2V84A	Spermidine/putrescine ABC transporter, periplasmic binding protein (PotD)	Treponema pallidum	Alpha Beta
2V89A	V(D)J recombination-activating protein 2	Mus musculus	Alpha Beta
2V8FA	Profilin-2	Mus musculus	Alpha Beta
2V8TA	Pseudocatalase	Thermus thermophilus	Mainly Alpha
2V9LA	Rhamnulose-1-phosphate aldolase	Escherichia coli	Alpha Beta
2VB1A	Lysozyme C	Gallus gallus	Mainly Alpha
2VBUA	Riboflavin kinase	Methanocaldococcus jannaschii	Mainly Beta
2VECA	Pirin-like protein YhaK	Escherichia coli	Mainly Beta
2VEZA	Glucosamine 6-phosphate N-acetyltransferase	Neosartorya fumigata	Alpha Beta
2VFRA	Probable xylitol oxidase	Streptomyces coelicolor	Alpha Beta
2VFXE	Mitotic spindle assembly checkpoint protein MAD2A	Homo sapiens	Alpha Beta
2VGAA	Protein A41	Vaccinia virus	Mainly Beta
2VH3A	Ranasmurfin	Polypedates leucomystax	Mainly Alpha
2VHAA	Putative periplasmic binding transport protein	Shigella flexneri	Alpha Beta
2VLGC	Sporulation kinase A	Bacillus subtilis	Alpha Beta
2VLIB	Antibiotic resistance protein	Deinococcus radiodurans	Alpha Beta
2VM9A	Discoidin-2	Dictyostelium discoideum	Mainly Beta
2VNGA	NPCBM domain-containing protein	Clostridium perfringens	Mainly Beta
2VOVA	Surface-associated protein	Methylococcus capsulatus	Mainly Beta
2VPNB	Ectoine-binding periplasmic protein TeaA	Halomonas elongata	Alpha Beta
2VQ2A	Putative fimbrial biogenesis and twitching motility protein	Neisseria meningitidis	Mainly Alpha
2VRSA	Sigma-C capsid protein	Avian reovirus	Mainly Alpha
2VS0A	Type VII secretion system extracellular protein A	Staphylococcus aureus	Mainly Alpha
2VVEA	Spike protein P1	Pseudoalteromonas phage PM2	Mainly Beta
2VVWA	Protein A52	Vaccinia virus	Mainly Alpha
2VW8A	2-aminobenzoylacetyl-CoA thioesterase	Pseudomonas aeruginosa	Alpha Beta
2VXNA	Triosephosphate isomerase	Leishmania mexicana	Alpha Beta
2VXTI	Interleukin-18	Homo sapiens	Mainly Beta
2VYOA	Polysaccharide deacetylase domain-containing protein ECU11_0510	Encephalitozoon cuniculi	Alpha Beta
2VZCA	Alpha-parvin	Homo sapiens	Mainly Alpha
2VZPA	Exo-beta-D-glucosaminidase	Amycolatopsis orientalis	Mainly Beta
2W0GA	Hsp90 co-chaperone Cdc37	Homo sapiens	Mainly Alpha
2W1JA	Putative sortase	Streptococcus pneumoniae	Mainly Beta
2W1RA	Stage V sporulation protein T	Bacillus subtilis	Alpha Beta
2W1VA	Omega-amidase NIT2	Mus musculus	Alpha Beta
2W20A	Sialidase A	Streptococcus pneumoniae	Mainly Beta
2W39A	Putative laminarinase	Phanerochaete chrysosporium	Mainly Beta
2W3GA	Oxygen sensor histidine kinase response regulator DevS/DosS	Mycobacterium tuberculosis	Alpha Beta
2W3XA	CalE7	Micromonospora echinospora	Alpha Beta
2W5QA	Lipoteichoic acid synthase	Staphylococcus aureus	Alpha Beta
2W70A	Biotin carboxylase	Escherichia coli	Alpha Beta
2W72B	Hemoglobin subunit beta	Homo sapiens	Mainly Alpha
2W7AA	LINE-1 retrotransposable element ORF1 protein	Homo sapiens	Alpha Beta
2W7ZB	Pentapeptide repeat family protein	Enterococcus faecalis	Mainly Beta
2W8TA	Aminotransferase class I/II-fold pyridoxal phosphate-dependent enzyme	Sphingomonas paucimobilis	Alpha Beta
2W8XA	ION-CHANNEL MODULATOR RAKLP	Rhipicephalus appendiculatus
2WAGA	Putative lysozyme	Bacillus anthracis	Alpha Beta
2WAWA	Moba relate protein	Mycobacterium sp.	Alpha Beta
2WBMA	Ribosome maturation protein SDO1 homolog	Methanothermobacter thermautotrophicus	Alpha Beta
2WBNA	Terminase, large subunit	Bacillus phage SPP1	Alpha Beta
2WBWB	Coxsackievirus and adenovirus receptor	Homo sapiens	Mainly Beta
2WDSA	Holo-[acyl-carrier-protein] synthase	Streptomyces coelicolor	Alpha Beta
2WE5A	Carbamate kinase 1	Enterococcus faecalis	Alpha Beta
2WFIA	Peptidyl-prolyl cis-trans isomerase G	Homo sapiens	Mainly Beta
2WFOA	Glycoprotein 1 (Fragment)	Machupo virus
2WH6A	Apoptosis regulator BHRF1	Epstein-Barr virus	Mainly Alpha
2WI8A	Iron-uptake system-binding protein	Bacillus subtilis	Alpha Beta
2WJ5A	Heat shock protein beta-6	Rattus norvegicus	Mainly Beta
2WJ6A	1H-3-hydroxy-4-oxoquinaldine 2,4-dioxygenase	Paenarthrobacter nitroguajacolicus	Alpha Beta
2WJNC	Photosynthetic reaction center cytochrome c subunit	Blastochloris viridis	Mainly Alpha
2WLRA	Thiosulfate sulfurtransferase YnjE	Escherichia coli	Alpha Beta
2WLVA	Gag polyprotein	Human immunodeficiency virus type 2	Mainly Alpha
2WNPF	Ficolin-1	Homo sapiens	Alpha Beta
2WOYA	Agglutinin receptor	Streptococcus gordonii	Mainly Beta
2WP7A	Desumoylating isopeptidase 1	Mus musculus	Alpha Beta
2WPVA	Golgi to ER traffic protein 4	Saccharomyces cerevisiae	Mainly Alpha
2WQKA	5'-nucleotidase SurE	Aquifex aeolicus	Alpha Beta
2WSHA	Endonuclease II	Enterobacteria phage T4	Alpha Beta
2WTGA	Globin-like protein	Caenorhabditis elegans	Mainly Alpha
2WTMA	Est1e	Butyrivibrio proteoclasticus	Alpha Beta
2WTPA	CzcE, involved in Cd(II), Zn(II), Co(II) resistance	Cupriavidus metallidurans	Mainly Beta
2WVBB	Putative nickel-responsive regulator	Helicobacter pylori	Mainly Alpha
2WVQA	Heterokaryon incompatibility protein s	Podospora anserina	Mainly Alpha
2WWEA	Phosphatidylinositol 4-phosphate 3-kinase C2 domain-containing subunit gamma	Homo sapiens	Alpha Beta
2WWXB	Multifunctional virulence effector protein DrrA	Legionella pneumophila	Mainly Alpha
2WY3B	Protein UL16	Human cytomegalovirus	Mainly Beta
2WY4A	Single domain haemoglobin	Campylobacter jejuni	Mainly Alpha
2WY8Q	IGG-BINDING PROTEIN	Staphylococcus aureus	Mainly Alpha
2WYAA	Hydroxymethylglutaryl-CoA synthase, mitochondrial	Homo sapiens	Alpha Beta
2WZOA	Transforming growth factor beta regulator 1	Homo sapiens	Alpha Beta
2X1CA	Acyl-coenzyme A:6-aminopenicillanic-acid-acyltransferase 40 kDa form	Penicillium chrysogenum	Alpha Beta
2X32A	Cellulose-binding protein	Saccharophagus degradans	Mainly Beta
2X3MA	HYPOTHETICAL PROTEIN ORF239	Pyrobaculum spherical virus	Mainly Alpha
2X46A	Allergen Arg r 1	Argas reflexus	Mainly Beta
2X49A	Invasion protein InvA	Salmonella typhimurium	Alpha Beta
2X4DA	Phospholysine phosphohistidine inorganic pyrophosphate phosphatase	Homo sapiens	Alpha Beta
2X4LA	Putative secreted protein	Streptomyces coelicolor	Alpha Beta
2X5FA	ASPARTATE_TYROSINE_PHENYLALANINE PYRIDOXAL-5' PHOSPHATE-DEPENDENT AMINOTRANSFERASE	Staphylococcus aureus subsp. aureus MRSA252	Alpha Beta
2X5XA	Lipase (Class 2) (Fragment)	Paucimonas lemoignei	Alpha Beta
2X5YA	Zinc finger CCCH-type antiviral protein 1	Homo sapiens	Alpha Beta
2X8XX	Tlr1789 protein	Thermosynechococcus elongatus	Alpha Beta
2X9JA	Phycoerythrobilin synthase	Prochlorococcus phage P-SSM2	Alpha Beta
2X9ZA	Cell wall surface anchor family protein	Streptococcus pneumoniae	Mainly Beta
2XCIA	3-deoxy-D-manno-octulosonic acid transferase	Aquifex aeolicus	Alpha Beta
2XETA	F1 capsule-anchoring protein	Yersinia pestis	Mainly Beta
2XF3B	ORF_12_N domain-containing protein	Streptomyces clavuligerus	Alpha Beta
2XFGB	Endoglucanase 1	Hungateiclostridium thermocellum	Mainly Beta
2XFVA	Regulatory protein SWI6	Saccharomyces cerevisiae	Alpha Beta
2XFWA	N-acetylneuraminate lyase	Escherichia coli	Alpha Beta
2XHGA	Tyrocidine synthetase a	Brevibacillus brevis	Alpha Beta
2XIOA	Putative deoxyribonuclease TATDN1	Homo sapiens	Alpha Beta
2XJPA	Flocculation protein FLO5	Saccharomyces cerevisiae	Mainly Beta
2XKIA	Neural hemoglobin	Cerebratulus lacteus	Mainly Alpha
2XLAA	Sll1785 protein	Synechocystis sp.	Mainly Beta
2XLKA	CRISPR-associated endonuclease Cas6/Csy4	Pseudomonas aeruginosa	Alpha Beta
2XM5A	4-hydroxyphenylpyruvate 3-dimethylallyltransferase	Streptomyces roseochromogenus
2XN6A	Thyroxine-binding globulin	Homo sapiens	Alpha Beta
2XODA	Protein NrdI	Bacillus anthracis	Alpha Beta
2XOLA	Tat proofreading chaperone TtrD	Archaeoglobus fulgidus	Mainly Alpha
2XOMA	Arabinogalactan endo-beta-1,4-galactanase	Thermotoga maritima	Mainly Beta
2XOVA	Rhomboid protease GlpG	Escherichia coli	Mainly Alpha
2XPPA	TFIIS N-terminal domain-containing protein	Encephalitozoon cuniculi	Mainly Alpha
2XQHA	Immunoglobulin-binding protein EibD	Escherichia coli	Mainly Beta
2XRHA	PROTEIN HP0721	Helicobacter pylori	Mainly Alpha
2XS7A	Deleted in azoospermia-like	Mus musculus	Alpha Beta
2XSKA	Curli assembly protein	Escherichia coli	Mainly Beta
2XT2A	Chain B	Xanthomonas albilineans	Mainly Beta
2XTMA	GTPase IMAP family member 2	Homo sapiens	Alpha Beta
2XTSA	Sulfite-dehydrogenase	Paracoccus denitrificans	Alpha Beta
2XTSB	Cytochrome	Paracoccus denitrificans	Mainly Alpha
2XU3A	Procathepsin L	Homo sapiens	Alpha Beta
2XU8A	PA1645	Pseudomonas aeruginosa	Alpha Beta
2XUVA	Acid stress chaperone HdeB	Escherichia coli	Mainly Alpha
2XVSA	Tetratricopeptide repeat protein 5	Homo sapiens	Mainly Beta
2XVYA	Sirohydrochlorin cobaltochelatase CbiKP	Desulfovibrio vulgaris	Alpha Beta
2XW6A	Methylglyoxal synthase	Thermus sp. GH5	Alpha Beta
2XWLA	2-C-methyl-D-erythritol 4-phosphate cytidylyltransferase	Mycolicibacterium smegmatis	Alpha Beta
2XWSA	Sirohydrochlorin cobaltochelatase	Archaeoglobus fulgidus	Alpha Beta
2XWVA	Sialic acid-binding periplasmic protein SiaP	Haemophilus influenzae	Alpha Beta
2XXNA	Ubiquitin carboxyl-terminal hydrolase 7	Homo sapiens	Mainly Beta
2XXPA	Cps2A	Streptococcus pneumoniae	Alpha Beta
2XZ2A	CSTF-50, ISOFORM B	Drosophila melanogaster	Mainly Alpha
2XZ8A	Peptidoglycan-recognition protein LF	Drosophila melanogaster	Alpha Beta
2XZ9A	Phosphoenolpyruvate-protein phosphotransferase	Caldanaerobacter subterraneus	Alpha Beta
2Y0OA	Probable D-lyxose ketol-isomerase	Bacillus subtilis	Mainly Beta
2Y27A	Phenylacetate-coenzyme A ligase	Burkholderia cenocepacia	Alpha Beta
2Y4RA	4-amino-4-deoxychorismate lyase	Pseudomonas aeruginosa	Alpha Beta
2Y4XA	Type IV pilus inner membrane component PilP	Pseudomonas aeruginosa	Mainly Beta
2Y5PA	Internalin B	Listeria monocytogenes serovar 1/2a	Mainly Beta
2Y69G	Cytochrome c oxidase subunit 6A2, mitochondrial	Bos taurus
2Y69M	Cytochrome c oxidase subunit 8B, mitochondrial	Bos taurus
2Y6XA	Photosystem II lipoprotein Psb27	Thermosynechococcus elongatus	Mainly Alpha
2Y7EA	3-keto-5-aminohexanoate cleavage enzyme	Cloacimonas acidaminovorans	Alpha Beta
2Y7PA	LysR-type regulatory protein	Burkholderia sp. DNT	Alpha Beta
2Y88A	Phosphoribosyl isomerase A	Mycobacterium tuberculosis	Alpha Beta
2Y8WA	CRISPR-associated endoribonuclease Cse3	Thermus thermophilus	Alpha Beta
2Y9UA	Tumor protein 63	Homo sapiens	Mainly Alpha
2YAYA	Putative deoxyuridine triphosphatase	Leishmania major	Mainly Alpha
2YCEA	Fructose-bisphosphate aldolase class 1	Thermoproteus tenax	Alpha Beta
2YFAA	Methyl-accepting chemotaxis protein McpS	Pseudomonas putida	Mainly Alpha
2YFUA	CARBOHYDRATE BINDING FAMILY 6	Acetivibrio thermocellus	Mainly Beta
2YH5A	Outer membrane protein assembly factor BamC	Escherichia coli	Alpha Beta
2YHFA	C-type lectin domain family 5 member A	Homo sapiens	Alpha Beta
2YHGA	Cellulose-binding protein	Saccharophagus degradans	Alpha Beta
2YILA	Microneme antigen L2	Sarcocystis muris	Alpha Beta
2YIZA	DODECIN	Mycobacterium tuberculosis	Alpha Beta
2YJLA	Type 3 secretion system pilotin	Pseudomonas aeruginosa	Mainly Beta
2YKZA	Cytochrome c'	Alcaligenes xylosoxydans xylosoxydans	Mainly Alpha
2YMVA	ACG NITROREDUCTASE	Mycolicibacterium smegmatis	Alpha Beta
2YNYA	Autotransporter adhesin SadA | General control transcription factor GCN4	Salmonella typhimurium | Saccharomyces cerevisiae	Mainly Alpha
2YVIA	Ankyrin-1	Homo sapiens	Mainly Alpha
2YVSA	Glycolate oxidase subunit GlcE	Thermus thermophilus	Alpha Beta
2YVTA	Metallophos_3 domain-containing protein	Aquifex aeolicus	Alpha Beta
2YZTA	Putative uncharacterized protein TTHA1756	Thermus thermophilus	Alpha Beta
2Z0AA	Non-structural protein 1	Influenza A virus (A/chicken/Kyoto/3/2004(H5N1))	Mainly Alpha
2Z0JA	Probable 2-phosphosulfolactate phosphatase	Thermus thermophilus	Alpha Beta
2Z0XA	tRNA_edit domain-containing protein	Thermus thermophilus	Alpha Beta
2Z26A	Dihydroorotase	Escherichia coli	Alpha Beta
2Z2NA	Virginiamycin B lyase	Staphylococcus aureus	Mainly Beta
2Z30B	Tk-subtilisin	Thermococcus kodakarensis	Alpha Beta
2Z3HA	Blasticidin-S deaminase	Aspergillus terreus	Alpha Beta
2Z3QC	Interleukin-15	Homo sapiens	Mainly Alpha
2Z3VA	Universal stress protein family	Thermus thermophilus	Alpha Beta
2Z51A	NifU-like protein 2, chloroplastic	Arabidopsis thaliana	Alpha Beta
2Z5WA	BclA	Bacillus anthracis	Mainly Beta
2Z6OA	Ubiquitin-fold modifier-conjugating enzyme 1	Homo sapiens	Alpha Beta
2Z6RA	Diphthine synthase	Pyrococcus horikoshii	Alpha Beta
2Z72A	Protein-tyrosine-phosphatase	Shewanella sp.	Alpha Beta
2Z7BA	3-hydroxy-2-methylpyridine-4,5-dicarboxylate 4-decarboxylase	Mesorhizobium japonicum	Alpha Beta
2Z9WA	Pyridoxamine--pyruvate transaminase	Mesorhizobium japonicum	Alpha Beta
2ZAYA	Response regulator receiver protein	Desulfuromonas acetoxidans	Alpha Beta
2ZCAA	CRISPR-associated protein Cse2	Thermus thermophilus	Mainly Alpha
2ZD7A	Vacuolar protein sorting-associated protein 75	Saccharomyces cerevisiae
2ZDPA	Heme oxygenase (staphylobilin-producing) 2	Staphylococcus aureus	Alpha Beta
2ZGYA	Plasmid segregation protein ParM	Escherichia coli	Alpha Beta
2ZHJA	Annexin A4	Rattus norvegicus	Mainly Alpha
2ZK9X	Protein-glutaminase	Chryseobacterium proteolyticum	Alpha Beta
2ZOGA	Cytosolic non-specific dipeptidase	Mus musculus	Alpha Beta
2ZOSB	Mannosyl-3-phosphoglycerate phosphatase	Pyrococcus horikoshii	Alpha Beta
2ZPDA	Outer-membrane lipoprotein carrier protein	Escherichia coli	Mainly Beta
2ZPTX	Sulfotransferase 1 family member D1	Mus musculus	Alpha Beta
2ZRRA	Mundticin KS immunity protein	Enterococcus mundtii	Mainly Alpha
2ZS0C	Extracellular giant hemoglobin major globin subunit B2	Oligobrachia mashikoi	Mainly Alpha
2ZSJA	Threonine synthase	Aquifex aeolicus	Alpha Beta
2ZVCA	Precorrin-3 C17-methyltransferase	Thermus thermophilus	Alpha Beta
2ZYJA	2-aminoadipate transaminase	Thermus thermophilus	Alpha Beta
2ZYZA	Putative uncharacterized protein PAE0789	Pyrobaculum aerophilum	Alpha Beta
2ZYZB	tRNA-splicing endonuclease	Pyrobaculum aerophilum	Alpha Beta
2ZZJA	Glucuronan lyase A	Hypocrea jecorina	Mainly Beta
3A02A	Homeobox protein aristaless	Drosophila melanogaster	Mainly Alpha
3A09A	AlgQ1	Sphingomonas sp.	Alpha Beta
3A1GB	Polymerase basic protein 2	Influenza A virus
3A1SA	Ferrous iron transport protein B	Thermotoga maritima	Alpha Beta
3A35A	Lumazine protein (Fragment)	Photobacterium kishitanii	Mainly Beta
3A4CA	DNA replication factor Cdt1	Mus musculus	Mainly Alpha
3A4RA	NFATC2-interacting protein	Mus musculus	Alpha Beta
3A57A	Thermostable direct hemolysin 2	Vibrio parahaemolyticus	Mainly Beta
3A5FA	Dihydrodipicolinate synthase	Clostridium botulinum A str. ATCC 19397	Alpha Beta
3A5PA	Haemagglutinin I	Physarum polycephalum	Mainly Beta
3A6RA	FMN-binding protein	Desulfovibrio vulgaris	Mainly Beta
3A72A	Exo-arabinanase	Penicillium chrysogenum	Mainly Beta
3A8GA	Nitrile hydratase subunit alpha	Rhodococcus erythropolis	Alpha Beta
3A8GB	Nitrile hydratase subunit beta	Rhodococcus erythropolis	Mainly Alpha
3AA0B	F-actin-capping protein subunit beta isoforms 1 and 2	Gallus gallus	Mainly Alpha
3ABDX	DNA polymerase zeta catalytic subunit	Homo sapiens
3ABHA	Protein kinase C and casein kinase substrate in neurons protein 2	Homo sapiens	Mainly Alpha
3ACXA	4,4'-diapophytoene synthase	Staphylococcus aureus	Mainly Alpha
3ADRA	Metallo-beta-lactamase fold-containing protein ST1585	Sulfurisphaera tokodaii	Alpha Beta
3AEIA	Prefoldin beta subunit 2	Thermococcus sp.	Mainly Alpha
3AGCA	Red chlorophyll catabolite reductase, chloroplastic	Arabidopsis thaliana	Alpha Beta
3AGYA	DnaJ homolog subfamily B member 1	Homo sapiens	Mainly Beta
3AIAA	tRNA (pseudouridine(54)-N(1))-methyltransferase	Methanocaldococcus jannaschii	Alpha Beta
3AJ4A	Pleckstrin homology domain-containing family B member 2	Homo sapiens	Mainly Beta
3AJFA	Suppressor of RNA silencing p3	Rice hoja blanca virus	Mainly Alpha
3AJVA	tRNA_int_endo domain-containing protein	Aeropyrum pernix	Alpha Beta
3AKBA	Putative calcium binding protein	Streptomyces coelicolor	Mainly Alpha
3AKSA	Endo-1,4-beta-xylanase	Trichoderma longibrachiatum	Mainly Beta
3ALMA	2-methyl-3-hydroxypyridine-5-carboxylic acid oxygenase	Mesorhizobium japonicum	Alpha Beta
3AMRA	3-phytase	Bacillus subtilis	Mainly Beta
3ANOB	AP-4-A phosphorylase	Mycobacterium tuberculosis	Alpha Beta
3AONA	V-type sodium ATPase subunit D	Enterococcus hirae	Mainly Alpha
3APTA	Methylenetetrahydrofolate reductase	Thermus thermophilus	Alpha Beta
3AQEA	Receptor activity-modifying protein 2	Homo sapiens	Mainly Alpha
3AU4B	Netrin receptor DCC	Homo sapiens
3AXBA	Putative oxidoreductase	Aeropyrum pernix	Alpha Beta
3B0FA	Sequestosome-1	Mus musculus
3B12A	Fluoroacetate dehalogenase	Burkholderia sp.	Alpha Beta
3B42A	Methyl-accepting chemotaxis sensory transducer, class 40H, putative dimer with helix-swapped heme-binding site-containing PAS domain	Geobacter sulfurreducens	Alpha Beta
3B4QB	Uncharacterized protein	Corynebacterium diphtheriae	Mainly Alpha
3B4UA	Dihydrodipicolinate synthase	Agrobacterium fabrum	Alpha Beta
3B5MA	Uncharacterized protein	Rhodopirellula baltica	Mainly Beta
3B5NB	Protein SSO1	Saccharomyces cerevisiae	Mainly Alpha
3B64A	Macrophage migration inhibitory factor-like protein	Leishmania major	Alpha Beta
3B79A	Toxin secretion ATP-binding protein	Vibrio parahaemolyticus	Alpha Beta
3B7CA	Periplasmic L-asparaginase family protein	Shewanella oneidensis	Alpha Beta
3B9WA	Ammonium transporter family	Nitrosomonas europaea	Mainly Alpha
3BA3A	Pyridoxamine 5'-phosphate oxidase family protein, FMN-binding	Lactobacillus plantarum	Mainly Beta
3BAMA	Type-2 restriction enzyme BamHI	Bacillus amyloliquefaciens	Alpha Beta
3BC1B	Synaptotagmin-like protein 2	Homo sapiens
3BCBA	O-phosphoseryl-tRNA(Sec) selenium transferase	Mus musculus	Mainly Alpha
3BE6A	Ferrichrome-binding protein	Escherichia coli O157:H7	Alpha Beta
3BEDA	PTS system, IIA component	Enterococcus faecalis	Alpha Beta
3BEMA	Putative NAD(P)H nitroreductase MhqN	Bacillus subtilis	Alpha Beta
3BF5A	Nucleoside kinase	Thermoplasma acidophilum	Alpha Beta
3BF7A	Esterase YbfF	Escherichia coli	Alpha Beta
3BFMA	Biotin protein ligase-like protein of unknown function	Ruegeria sp.	Alpha Beta
3BFOA	Mucosa-associated lymphoid tissue lymphoma translocation protein 1	Homo sapiens	Mainly Beta
3BFVA	Capsular biosynthesis protein | Capsular biosynthesis protein	Staphylococcus aureus | Staphylococcus aureus	Alpha Beta
3BGUA	Stress-response A/B barrel domain-containing protein	Thermobifida fusca	Alpha Beta
3BGYA	Probable mRNA-capping enzyme	Acanthamoeba polyphaga mimivirus	Alpha Beta
3BH7B	Protein XRP2	Homo sapiens	Mainly Beta
3BHDB	Thiamine-triphosphatase	Homo sapiens	Mainly Beta
3BHNA	ThiJ/PfpI domain protein	Shewanella loihica	Alpha Beta
3BJNA	Transcriptional regulator, putative	Vibrio cholerae	Alpha Beta
3BKXA	SAM-dependent methyltransferase	Lactobacillus paracasei	Alpha Beta
3BLZA	NTF2-like protein of unknown function	Shewanella baltica	Alpha Beta
3BM7A	ABM domain-containing protein	Caulobacter vibrioides	Alpha Beta
3BMZA	VioE domain-containing protein	Chromobacterium violaceum	Mainly Beta
3BN7A	Stress-response A/B barrel domain-containing protein	Caulobacter vibrioides	Alpha Beta
3BODA	Neurexin-1	Mus musculus	Mainly Beta
3BOEA	Cadmium-specific carbonic anhydrase (Fragment)	Thalassiosira weissflogii
3BOSA	Regulatory inactivation of DnaA Hda protein	Shewanella amazonensis	Alpha Beta
3BPKB	Nitrilotriacetate monooxygenase component B	Bacillus cereus	Mainly Beta
3BQPA	Prosaposin	Homo sapiens	Mainly Alpha
3BQXA	VOC domain-containing protein	Fulvimarina pelagi HTCC2506	Alpha Beta
3BRCA	Conserved protein	Methanothermobacter thermautotrophicus	Mainly Alpha
3BRQB	HTH-type transcriptional regulator AscG	Escherichia coli	Alpha Beta
3BS5A	Protein aveugle	Drosophila melanogaster	Mainly Alpha
3BUUA	Uncharacterized LolA superfamily protein NE2245	Nitrosomonas europaea	Mainly Beta
3BUXB	E3 ubiquitin-protein ligase CBL	Homo sapiens	Mainly Alpha
3BV8A	2,3,4,5-tetrahydropyridine-2,6-dicarboxylate N-acetyltransferase	Staphylococcus aureus	Alpha Beta
3BVFA	Bacterial non-heme ferritin	Helicobacter pylori	Mainly Alpha
3BWHA	rRNA N-glycosidase	Cucurbita moschata	Alpha Beta
3BWUD	Outer membrane usher protein FimD	Escherichia coli	Alpha Beta
3BY8A	Sensor histidine kinase DcuS	Escherichia coli	Alpha Beta
3BYQA	Uncharacterized protein DUF1185	Bordetella bronchiseptica	Alpha Beta
3BZYB	EscU	Escherichia coli	Alpha Beta
3C0FB	Uncharacterized protein AF_1514	Archaeoglobus fulgidus	Alpha Beta
3C18A	Nucleotidyltransferase-like protein	Exiguobacterium sibiricum	Alpha Beta
3C1QA	Type II secretion system protein F	Vibrio cholerae	Mainly Alpha
3C2QB	Saccharop_dh_N domain-containing protein	Methanococcus maripaludis	Mainly Beta
3C3YA	O-methyltransferase	Mesembryanthemum crystallinum	Alpha Beta
3C70A	(S)-hydroxynitrile lyase	Hevea brasiliensis	Alpha Beta
3C7XA	Matrix metalloproteinase-14	Homo sapiens	Mainly Beta
3C8CA	Methyl-accepting chemotaxis protein	Vibrio cholerae	Alpha Beta
3C8IA	Putative membrane protein	Corynebacterium diphtheriae	Mainly Beta
3C8LA	FtsZ-like protein of unknown function	Nostoc punctiforme PCC 73102	Alpha Beta
3C8OA	Putative 4-hydroxy-4-methyl-2-oxoglutarate aldolase	Pseudomonas aeruginosa	Alpha Beta
3C8WA	Acetoacetate decarboxylase ADC	Legionella pneumophila	Mainly Beta
3C97A	Signal transduction histidine kinase	Aspergillus oryzae	Alpha Beta
3C9AA	Protein giant-lens	Drosophila melanogaster	Mainly Beta
3C9PA	Uncharacterized protein SP1917	Streptococcus pneumoniae SP14-BS69	Mainly Alpha
3C9UA	Thiamine-monophosphate kinase	Aquifex aeolicus	Alpha Beta
3CA8A	Protein YdcF	Escherichia coli	Mainly Alpha
3CAIA	Uncharacterized protein Rv3778c	Mycobacterium tuberculosis	Alpha Beta
3CC1A	Alpha-galactosidase	Bacillus halodurans	Alpha Beta
3CCGA	HD superfamily hydrolase, yqeK B.subtilis ortholog	Clostridium acetobutylicum	Mainly Alpha
3CECA	Putative antidote protein of plasmid maintenance system	Nostoc punctiforme	Mainly Alpha
3CEXA	Uncharacterized protein	Enterococcus faecalis	Mainly Alpha
3CGXA	Putative nucleotide-diphospho-sugar transferase	Desulfovibrio alaskensis	Alpha Beta
3CHMA	COP9 signalosome complex subunit 7	Arabidopsis thaliana
3CI3A	Corrinoid adenosyltransferase	Lactobacillus reuteri	Mainly Alpha
3CIJA	Molybdate/tungstate-binding protein WtpA	Archaeoglobus fulgidus	Alpha Beta
3CIMA	Carboxysome shell protein CcmK2	Synechocystis sp.	Alpha Beta
3CINA	Myo-inositol-1-phosphate synthase-related protein	Thermotoga maritima	Alpha Beta
3CJMA	Beta-lactamase, putative	Enterococcus faecalis	Alpha Beta
3CJPA	Predicted amidohodrolase (Dihydroorotase family)	Clostridium acetobutylicum	Alpha Beta
3CJSB	50S ribosomal protein L11	Thermus thermophilus	Alpha Beta
3CK1A	Thioesterase superfamily	Cupriavidus pinatubonensis	Alpha Beta
3CK6A	Putative membrane transport protein	Vibrio parahaemolyticus	Alpha Beta
3CKMA	Penicillin-binding protein activator LpoA	Haemophilus influenzae	Alpha Beta
3CL5A	Hemagglutinin-esterase	Bovine coronavirus
3CL6A	NodB homology domain-containing protein	Pseudomonas fluorescens	Alpha Beta
3CM3A	Dual specificity protein phosphatase H1	Vaccinia virus	Alpha Beta
3CMBA	Acetoacetate decarboxylase	Methanoculleus marisnigri	Mainly Beta
3CNHA	Hydrolase family protein	Deinococcus radiodurans	Alpha Beta
3CNYA	Inosose dehydratase	Lactobacillus plantarum	Alpha Beta
3COVA	Pantothenate synthetase	Mycobacterium tuberculosis	Alpha Beta
3CP7A	Alkaline serine protease AL20	Nesterenkonia aethiopica	Mainly Beta
3CQ1A	FeS_assembly_P domain-containing protein	Thermus thermophilus	Alpha Beta
3CQRA	Violaxanthin de-epoxidase, chloroplastic	Arabidopsis thaliana	Mainly Beta
3CRYA	Gamma-glutamylcyclotransferase	Homo sapiens	Alpha Beta
3CT6A	PTS-dependent dihydroxyacetone kinase, phosphotransferase subunit DhaM	Lactococcus lactis	Alpha Beta
3CU2A	Ribulose-5-phosphate 3-epimerase	Haemophilus somnus	Alpha Beta
3CVEA	Homer protein homolog 1	Rattus norvegicus	Mainly Alpha
3CWNA	Transaldolase B	Escherichia coli	Alpha Beta
3CWRA	Transcriptional regulator, TetR family	Rhodospirillum rubrum	Mainly Alpha
3CX5A	Cytochrome b-c1 complex subunit 1, mitochondrial	Saccharomyces cerevisiae	Alpha Beta
3CX5B	Cytochrome b-c1 complex subunit 2, mitochondrial	Saccharomyces cerevisiae	Alpha Beta
3CX5C	Cytochrome b	Saccharomyces cerevisiae	Mainly Alpha
3CX5F	Cytochrome b-c1 complex subunit 6, mitochondrial	Saccharomyces cerevisiae	Mainly Alpha
3CX5I	Cytochrome b-c1 complex subunit 9, mitochondrial	Saccharomyces cerevisiae	Mainly Alpha
3CXNA	Urease accessory protein UreF	Helicobacter pylori	Mainly Alpha
3CYPC	Motility protein B	Helicobacter pylori	Alpha Beta
3CZ1A	Pheromone-binding protein ASP1	Apis mellifera	Mainly Alpha
3CZXA	N-acetylmuramoyl-L-alanine amidase	Neisseria meningitidis	Alpha Beta
3D0FA	DD-transpeptidase	Nitrosomonas europaea	Mainly Beta
3D0JA	Uncharacterized protein CA_C3497	Clostridium acetobutylicum	Mainly Beta
3D0WA	Uncharacterized protein YflH	Bacillus subtilis	Mainly Alpha
3D1PA	Thiosulfate:glutathione sulfurtransferase	Saccharomyces cerevisiae	Alpha Beta
3D2YA	N-acetylmuramoyl-L-alanine amidase AmiD	Escherichia coli	Alpha Beta
3D34A	Spondin-2	Homo sapiens	Mainly Beta
3D3BA	Transcription antitermination protein NusB	Escherichia coli	Mainly Alpha
3D3BJ	30S ribosomal protein S10	Escherichia coli	Alpha Beta
3D3RA	NiFe hydrogenase assembly chaperone HypC	Shewanella oneidensis	Mainly Beta
3D3YA	Peptidase_M16_C domain-containing protein	Enterococcus faecalis	Alpha Beta
3D4EA	putative beta-lactamase inhibitor protein	Streptococcus mutans	Alpha Beta
3D59A	Platelet-activating factor acetylhydrolase	Homo sapiens	Alpha Beta
3D5PA	SMI1 / KNR4 family	Bacteroides fragilis	Alpha Beta
3D5YA	Intracellular endo-alpha-(1->5)-L-arabinanase	Geobacillus stearothermophilus	Mainly Beta
3D79A	PUA domain-containing protein	Pyrococcus horikoshii	Alpha Beta
3D7AA	UPF0201 protein PH1010	Pyrococcus horikoshii	Alpha Beta
3D7JA	6-carboxy-5,6,7,8-tetrahydropterin synthase	Streptomyces coelicolor	Alpha Beta
3D9NA	SR-related and CTD-associated factor 8	Homo sapiens	Mainly Alpha
3D9XA	Autotransporter adhesin BadA	Bartonella henselae
3DA0A	BPP | Receptor binding protein	Lactococcus phage TP901-1 | Lactococcus phage p2	Mainly Beta
3DA5A	Argonaute	Thermococcus thioreducens	Alpha Beta
3DA8A	Phosphoribosylglycinamide formyltransferase	Mycobacterium tuberculosis	Alpha Beta
3DAOA	HAD family hydrolase	[Eubacterium	Alpha Beta
3DB0B	Lin2891 protein	Listeria innocua serovar 6a	Mainly Beta
3DD7A	Protein kinase doc	Escherichia phage P1	Mainly Alpha
3DELB	Probable ABC transporter arginine-binding protein ArtJ	Chlamydia trachomatis	Alpha Beta
3DF8A	HTH hxlR-type domain-containing protein	Thermoplasma volcanium	Mainly Alpha
3DFFA	LmbE family N-acetylglucosaminyl deacetylase	Actinoplanes teichomyceticus	Alpha Beta
3DGBA	Muconate cycloisomerase	Pseudomonas fluorescens	Alpha Beta
3DGPB	General transcription and DNA repair factor IIH subunit TFB5	Saccharomyces cerevisiae	Alpha Beta
3DHAA	N-acyl homoserine lactonase AiiA	Bacillus thuringiensis	Alpha Beta
3DHUA	Alpha-amylase, maltodextrins and cyclomaltodextrins	Lactobacillus plantarum	Alpha Beta
3DK9A	Glutathione reductase, mitochondrial	Homo sapiens	Alpha Beta
3DLCA	SAM (And some other nucleotide) binding motif:Generic methyltransferase	Methanococcus maripaludis	Alpha Beta
3DM8A	SnoaL-like domain-containing protein	Rhodopseudomonas palustris	Alpha Beta
3DMEA	Putative conserved exported protein	Bordetella pertussis	Alpha Beta
3DNJA	ATP-dependent Clp protease adapter protein ClpS	Caulobacter vibrioides	Alpha Beta
3DO8B	Phosphopantetheine adenylyltransferase	Archaeoglobus fulgidus	Alpha Beta
3DPGA	SgraIR restriction enzyme	Streptomyces griseus	Alpha Beta
3DQPA	Oxidoreductase	Lactococcus lactis	Alpha Beta
3DQYA	Toluene 1,2-dioxygenase system ferredoxin subunit	Pseudomonas putida	Mainly Beta
3DS4A	Gag-Pol polyprotein	Human immunodeficiency virus type 1 group M	Mainly Alpha
3DS8A	Lin2722 protein	Listeria innocua serovar 6a	Alpha Beta
3DSBA	Putative GCN5-related N-acetyltransferase-like protein	Clostridioides difficile	Alpha Beta
3DSKA	Allene oxide synthase, chloroplastic	Arabidopsis thaliana	Mainly Alpha
3DT5A	Uncharacterized protein AF_0924	Archaeoglobus fulgidus	Mainly Alpha
3DTZD	Putative Chlorite dismutase TA0507	Thermoplasma acidophilum
3DUPA	MutT/nudix family protein	Rhodospirillum rubrum	Alpha Beta
3DXEA	Amyloid-beta A4 precursor protein-binding family B member 1	Homo sapiens	Mainly Beta
3DXYA	tRNA (guanine-N(7)-)-methyltransferase	Escherichia coli	Alpha Beta
3DYJA	Talin-1	Mus musculus	Mainly Alpha
3DZ1A	Possible dihydrodipicoline synthase related protein	Rhodopseudomonas palustris	Alpha Beta
3E05B	Cobalt-precorrin-6B C5,C15-methyltransferase and C12-decarboxylase	Geobacter metallireducens	Alpha Beta
3E0XA	Lipase-esterase related protein	Clostridium acetobutylicum	Alpha Beta
3E18A	Lin2262 protein	Listeria innocua serovar 6a	Alpha Beta
3E1EA	Thioesterase family protein	Ruegeria pomeroyi	Alpha Beta
3E48A	Putative nucleoside-diphosphate-sugar epimerase	Staphylococcus aureus	Alpha Beta
3E4GA	ATP synthase subunit s, mitochondrial	Bos taurus	Alpha Beta
3E4VA	Flavin_Reduct domain-containing protein	Methylobacillus flagellatus	Mainly Beta
3E4WA	Catalase-related peroxidase	Mycolicibacterium paratuberculosis	Mainly Alpha
3E5XA	Cyclic nucleotide-binding protein	Desulfitobacterium hafniense	Mainly Beta
3E6QA	putative 5-carboxymethyl-2-hydroxymuconate isomerase	Pseudomonas aeruginosa	Alpha Beta
3E8MA	2-keto-3-deoxy-D-glycero-D-galacto-9-phosphonononic acid phosphatase	Bacteroides thetaiotaomicron	Alpha Beta
3E8OA	ABM domain-containing protein	Deinococcus radiodurans	Alpha Beta
3E8TA	Takeout-like protein 1	Epiphyas postvittana	Alpha Beta
3E96A	Dihydrodipicolinate synthase	Bacillus clausii	Alpha Beta
3E9TA	AT07459p	Drosophila melanogaster	Mainly Beta
3E9VA	Protein BTG2	Homo sapiens	Alpha Beta
3EA6A	Enterotoxin	Staphylococcus aureus	Alpha Beta
3EAFA	ABC transporter, substrate binding protein	Aeropyrum pernix	Alpha Beta
3EBBA	Phospholipase A-2-activating protein	Homo sapiens	Mainly Alpha
3EBTA	SnoaL-like domain-containing protein	Burkholderia pseudomallei	Alpha Beta
3ED5A	Putative HAD-hydrolase YfnB	Bacillus subtilis	Alpha Beta
3EDNA	Phenazine biosynthesis protein, PhzF family	Bacillus anthracis	Alpha Beta
3EDOA	Putative trp repressor binding protein	Lactobacillus acidophilus	Alpha Beta
3EDVA	Spectrin beta chain, non-erythrocytic 1	Homo sapiens	Mainly Alpha
3EEHA	PAS domain S-box protein	Haloarcula marismortui	Alpha Beta
3EF8A	SnoaL-like domain-containing protein	Novosphingobium aromaticivorans	Alpha Beta
3EGWC	Respiratory nitrate reductase 1 gamma chain	Escherichia coli	Mainly Alpha
3EJFA	Replicase polyprotein 1ab	Avian infectious bronchitis virus	Alpha Beta
3EJKA	Thymidine diphospho-4-keto-rhamnose 3,5-epimerase	Desulfovibrio alaskensis	Mainly Beta
3EJVA	SnoaL-like domain-containing protein	Novosphingobium aromaticivorans	Alpha Beta
3EKIA	High affinity transport system protein p37	Mycoplasma hyorhinis	Alpha Beta
3EMFA	Adhesin	Haemophilus influenzae	Alpha Beta
3EMIA	Adhesin	Haemophilus influenzae	Alpha Beta
3EN8A	SnoaL-like domain-containing protein	Paraburkholderia xenovorans	Alpha Beta
3EO6A	protein of unknown function (DUF1255)	Acidithiobacillus ferrooxidans ATCC 23270	Mainly Beta
3EPWA	IAG-nucleoside hydrolase	Trypanosoma vivax	Alpha Beta
3ER6A	Putative transcriptional regulator protein	Vibrio parahaemolyticus	Alpha Beta
3ER7A	SnoaL-like domain-containing protein	Exiguobacterium sibiricum	Alpha Beta
3ESLB	Budding uninhibited by benzimidazole-related protein	Saccharomyces cerevisiae	Mainly Alpha
3ESMA	DUF1775 domain-containing protein	Nocardia farcinica	Mainly Beta
3ETOA	Neurogenic locus notch homolog protein 1	Homo sapiens	Alpha Beta
3ETZA	Adhesion A	Fusobacterium nucleatum	Mainly Alpha
3EUNA	Ferredoxin	Allochromatium vinosum	Alpha Beta
3EUOA	Chalcone synthase	Neurospora crassa	Alpha Beta
3EURA	uncharacterized protein	Bacteroides fragilis	Alpha Beta
3EVYA	Type I restriction enzyme R Protein	Bacteroides fragilis	Mainly Alpha
3EXNA	Probable acetyltransferase	Thermus thermophilus	Alpha Beta
3EXQA	NUDIX family hydrolase	Lactobacillus brevis	Alpha Beta
3EYEA	N-acetylgalactosamine-specific enzyme IIB component of PTS	Escherichia coli O157:H7	Alpha Beta
3EZIA	Nitrate/nitrite sensor protein NarX	Escherichia coli	Mainly Alpha
3F0HA	Aminotransferase	Eubacterium rectale	Alpha Beta
3F14A	uncharacterized NTF2-like protein	Cytophaga hutchinsonii ATCC 33406	Alpha Beta
3F1LA	Uncharacterized oxidoreductase YciK	Escherichia coli	Alpha Beta
3F2EA	SIRV coat protein	Rudivirus	Mainly Alpha
3F2ZA	Chitobiase	Bacteroides fragilis	Mainly Beta
3F40A	uncharacterized NTF2-like protein	Cytophaga hutchinsonii ATCC 33406	Alpha Beta
3F42A	Nucleoid-associated protein HP_0035	Helicobacter pylori	Alpha Beta
3F43A	Putative anti-sigma factor antagonist TM_1081	Thermotoga maritima	Alpha Beta
3F4LA	Uncharacterized oxidoreductase YhhX	Escherichia coli	Alpha Beta
3F4MA	Tumor necrosis factor alpha-induced protein 8-like protein 2	Homo sapiens	Mainly Alpha
3F67A	Putative dienelactone hydrolase	Klebsiella pneumoniae	Alpha Beta
3F6YA	ADP-ribosyl cyclase/cyclic ADP-ribose hydrolase 1	Homo sapiens	Mainly Alpha
3F7CA	protein of unknown function (DUF416)	Marinobacter hydrocarbonoclasticus	Mainly Alpha
3F7EA	Pyridoxamine 5'-phosphate oxidase-related, FMN-binding	Mycolicibacterium smegmatis	Mainly Beta
3F7WA	putative fructosamine-3-kinase	Thermobifida fusca	Alpha Beta
3F7XA	SnoaL-like domain-containing protein	Pseudomonas putida	Alpha Beta
3F8XA	SnoaL-like domain-containing protein	Pectobacterium atrosepticum	Alpha Beta
3F9XA	N-lysine methyltransferase KMT5A	Homo sapiens	Mainly Beta
3FB9A	uncharacterized protein	Streptococcus pneumoniae	Mainly Beta
3FBGA	Zinc-type alcohol dehydrogenase-like protein	Staphylococcus haemolyticus	Alpha Beta
3FCNA	an alpha-helical protein of unknown function (Pfam01724)	Rhodospirillum rubrum	Mainly Alpha
3FD3A	Transcriptional regulator, LysR family	Agrobacterium fabrum	Alpha Beta
3FDEA	E3 ubiquitin-protein ligase UHRF1	Mus musculus	Mainly Beta
3FF1A	Glucose-6-phosphate isomerase	Staphylococcus aureus	Alpha Beta
3FF2A	SnoaL-like domain-containing protein	Novosphingobium aromaticivorans	Alpha Beta
3FFDP	Parathyroid hormone-related protein	Homo sapiens
3FFRA	Phosphoserine aminotransferase SerC	Cytophaga hutchinsonii ATCC 33406	Alpha Beta
3FFVA	Protein Syd	Escherichia coli	Alpha Beta
3FG9A	Nucleotide-binding protein, universal stress protein UspA family	Lactobacillus plantarum	Alpha Beta
3FGVA	ABM domain-containing protein	Ruegeria pomeroyi	Alpha Beta
3FGYA	SnoaL-like domain-containing protein	Paraburkholderia xenovorans	Alpha Beta
3FH1A	Mll8193 protein	Mesorhizobium japonicum	Alpha Beta
3FHVA	Pilus assembly protein PilX	Salmonella typhi	Alpha Beta
3FIDA	Putative outer membrane protein	Salmonella typhimurium	Mainly Beta
3FILA	Immunoglobulin G-binding protein G	Streptococcus sp. group G	Alpha Beta
3FJ1A	SIS domain protein	Ruegeria pomeroyi	Alpha Beta
3FJ2A	Lin2316 protein	Listeria innocua serovar 6a	Alpha Beta
3FKAA	uncharacterized NTF-2 like protein	Ruegeria pomeroyi	Alpha Beta
3FKCA	Transcriptional regulator Kaiso	Homo sapiens	Alpha Beta
3FKEA	Polymerase cofactor VP35	Zaire ebolavirus	Mainly Alpha
3FMCA	Putative succinylglutamate desuccinylase / aspartoacylase	Shewanella amazonensis	Alpha Beta
3FN2A	Putative sensor histidine kinase domain	[Clostridium	Alpha Beta
3FNCA	Lin0611 protein	Listeria innocua serovar 6a	Alpha Beta
3FO8D	Tail sheath protein	Enterobacteria phage T4	Mainly Beta
3FPFA	Putative uncharacterized protein	Methanothermobacter thermautotrophicus	Alpha Beta
3FPNA	Geobacillus stearothermophilus UvrA interaction domain	Geobacillus stearothermophilus	Alpha Beta
3FPNB	Geobacillus stearothermophilus UvrB interaction domain	Geobacillus stearothermophilus	Alpha Beta
3FPWA	Extracellular haem-binding protein	Streptomyces reticuli	Alpha Beta
3FPZA	Thiamine thiazole synthase	Saccharomyces cerevisiae
3FQMA	Genome polyprotein	Hepatitis C virus	Mainly Beta
3FRQA	Macrolide 2'-phosphotransferase	Escherichia coli	Mainly Alpha
3FS9A	Azurin	Pseudomonas aeruginosa	Mainly Beta
3FSGA	Alpha/beta superfamily hydrolase	Oenococcus oeni	Alpha Beta
3FW2A	Possible thiol-disulfide oxidoreductase	Bacteroides thetaiotaomicron	Alpha Beta
3FWNA	6-phosphogluconate dehydrogenase, decarboxylating	Escherichia coli	Alpha Beta
3FXHA	Putative integron gene cassette protein (Fragment)	uncultured bacterium	Mainly Alpha
3FYBA	DUF1244 domain-containing protein	Alcanivorax borkumensis	Mainly Alpha
3FYMA	HTH cro/C1-type domain-containing protein	Staphylococcus aureus	Mainly Alpha
3FYRA	Sporulation inhibitor sda	Bacillus subtilis
3FZ4A	Putative arsenate reductase	Streptococcus mutans	Alpha Beta
3G0KA	Putative membrane protein	Novosphingobium aromaticivorans	Alpha Beta
3G13B	Putative recombinase Tn916-like, CTn7-Orf1	Clostridioides difficile	Alpha Beta
3G16A	SnoaL-like domain-containing protein	Methylibium petroleiphilum	Alpha Beta
3G1PA	Phosphoribosyl 1,2-cyclic phosphate phosphodiesterase	Escherichia coli	Alpha Beta
3G21A	Gag polyprotein	Rous sarcoma virus	Mainly Alpha
3G2EB	OORC subunit of 2-oxoglutarate:acceptor oxidoreductase	Campylobacter jejuni	Alpha Beta
3G36A	Protein dpy-30 homolog	Homo sapiens	Mainly Alpha
3G3RA	Vacuolar transporter chaperone 4	Saccharomyces cerevisiae	Alpha Beta
3G3SA	GCN5-related N-acetyltransferase	Streptococcus suis 89/1591	Alpha Beta
3G46A	Globin-1	Anadara inaequivalvis	Mainly Alpha
3G48A	Chaperone CsaA	Bacillus anthracis	Mainly Beta
3G5TA	Trans-aconitate 3-methyltransferase	Saccharomyces cerevisiae	Alpha Beta
3G6KB	PAPS_reduct domain-containing protein	Candida glabrata	Alpha Beta
3G7NB	Triacylglycerol lipase	Penicillium expansum	Alpha Beta
3G7RB	Putative transcriptional regulator	Streptomyces coelicolor	Mainly Alpha
3G85A	Transcriptional regulator (LacI family)	Clostridium acetobutylicum	Alpha Beta
3G8YA	SusD/RagB-associated esterase-like protein	Bacteroides vulgatus	Alpha Beta
3G91A	DNA uridine endonuclease	Methanothermobacter thermautotrophicus	Alpha Beta
3G98A	Alanine--tRNA ligase	Aquifex aeolicus	Alpha Beta
3GA3A	Interferon-induced helicase C domain-containing protein 1	Homo sapiens	Mainly Beta
3GA4A	Dolichyl-diphosphooligosaccharide--protein glycosyltransferase subunit OST6	Saccharomyces cerevisiae	Alpha Beta
3GAEA	Protein DOA1	Saccharomyces cerevisiae	Mainly Alpha
3GBWA	E3 ubiquitin-protein ligase MYCBP2	Mus musculus	Mainly Beta
3GC2A	o-succinylbenzoate synthase	Salmonella typhimurium	Alpha Beta
3GD6A	Galactarate dehydratase (D-threo-forming)	Oceanobacillus iheyensis	Alpha Beta
3GDWA	Sigma-54 interaction domain protein	Enterococcus faecalis	Alpha Beta
3GE3E	Toluene-4-monooxygenase system, effector component	Pseudomonas mendocina	Alpha Beta
3GF6A	uncharacterized bacterial lipoprotein	Bacteroides thetaiotaomicron	Mainly Beta
3GFPA	ATP-dependent RNA helicase DBP5	Saccharomyces cerevisiae	Alpha Beta
3GG7A	uncharacterized metalloprotein	Deinococcus radiodurans	Alpha Beta
3GGHA	K88 fimbrial protein AD	Escherichia coli
3GGYA	Vacuolar protein sorting-associated protein IST1	Saccharomyces cerevisiae	Mainly Alpha
3GI7A	LprI domain-containing protein	Pseudomonas putida	Mainly Alpha
3GIUA	Pyrrolidone-carboxylate peptidase	Staphylococcus aureus	Alpha Beta
3GIWA	Protein of unknown function DUF574	Streptomyces avermitilis	Alpha Beta
3GJYA	Spermidine synthase	Corynebacterium glutamicum	Alpha Beta
3GKEA	Dicamba O-demethylase, oxygenase component	Stenotrophomonas maltophilia	Mainly Beta
3GKJA	NPC intracellular cholesterol transporter 1	Homo sapiens
3GMFA	Protein-disulfide isomerase	Novosphingobium aromaticivorans	Alpha Beta
3GMGA	UPF0749 protein Rv1825	Mycobacterium tuberculosis	Alpha Beta
3GMXA	Beta-Lactamase Inhibitory Protein-Like Protein	Streptomyces clavuligerus	Alpha Beta
3GN6C	CT0912, ORFan protein with a ferredoxin-like domain repeat	Chlorobaculum tepidum
3GNEA	VAL-1	Chlorella virus	Mainly Beta
3GO5A	Multidomain protein with S1 RNA-binding domains	Streptococcus pneumoniae	Mainly Beta
3GOEA	DNA repair protein rad60	Schizosaccharomyces pombe	Alpha Beta
3GONA	Phosphomevalonate kinase	Streptococcus pneumoniae	Alpha Beta
3GOSB	2,3,4,5-tetrahydropyridine-2,6-dicarboxylate N-succinyltransferase	Yersinia pestis	Mainly Alpha
3GR3A	Nitroreductase	Bartonella henselae	Alpha Beta
3GRDA	SnoaL-like domain-containing protein	Bacillus cereus	Alpha Beta
3GRHA	Putative acyl-CoA thioester hydrolase YbhC	Escherichia coli	Mainly Beta
3GRUA	Probable ribosomal RNA small subunit methyltransferase A	Methanocaldococcus jannaschii	Alpha Beta
3GT5A	N-acylglucosamine 2-epimerase	Xylella fastidiosa	Mainly Alpha
3GUYG	Short-chain dehydrogenase/reductase SDR	Vibrio parahaemolyticus AQ3810	Alpha Beta
3GWIA	Magnesium-transporting ATPase, P-type 1	Escherichia coli	Alpha Beta
3GWNA	Probable FAD-linked sulfhydryl oxidase R596	Acanthamoeba polyphaga mimivirus	Mainly Alpha
3GWOA	Envelope glycoprotein gp160	Human immunodeficiency virus type 1 group M	Mainly Alpha
3GWYB	Putative CTP pyrophosphohydrolase	Bacteroides fragilis	Alpha Beta
3GY9A	GCN5-related N-acetyltransferase	Exiguobacterium sibiricum	Alpha Beta
3GYDA	Cyclic nucleotide-binding domain (cNMP-BD) protein	Methylobacillus flagellatus	Mainly Beta
3GZAA	Putative exported fucosidase	Bacteroides thetaiotaomicron	Alpha Beta
3GZBA	SnoaL-like domain-containing protein	Shewanella putrefaciens	Alpha Beta
3GZHA	Adenylosuccinate lyase	Escherichia coli O157:H7	Mainly Alpha
3GZRA	DUF4440 domain-containing protein	Caulobacter vibrioides	Alpha Beta
3H0NA	zf-CGNR domain-containing protein	Jannaschia sp.	Mainly Alpha
3H0OA	Beta-glucanase	Fibrobacter succinogenes	Mainly Beta
3H1NA	Probable glutathione S-transferase	Bordetella bronchiseptica	Alpha Beta
3H2BA	SAM-dependent methyltransferase	Corynebacterium glutamicum ATCC 13032	Alpha Beta
3H36A	Polyribonucleotide nucleotidyltransferase	Streptococcus mutans	Mainly Alpha
3H3HB	SnoaL-like domain-containing protein	Burkholderia thailandensis	Alpha Beta
3H3LA	DUF1080 domain-containing protein	Parabacteroides distasonis	Mainly Beta
3H51A	CaMKII_AD domain-containing protein	Xanthomonas campestris pv. campestris	Alpha Beta
3H5LA	Branched-chain amino acid ABC transporter, periplasmic branched-chain amino acid-binding protein, putative	Ruegeria pomeroyi	Alpha Beta
3H6JA	Exo-alpha-sialidase	Pseudomonas aeruginosa	Mainly Beta
3H6PA	ESAT-6-like protein EsxS	Mycobacterium tuberculosis	Mainly Alpha
3H6QA	Macrocypin-1a	Macrolepiota procera	Mainly Beta
3H79A	Thioredoxin domain-containing protein	Trypanosoma cruzi	Alpha Beta
3H7HA	Transcription elongation factor SPT4	Homo sapiens	Alpha Beta
3H7IA	Ribonuclease H	Enterobacteria phage T4	Alpha Beta
3H9WA	Diguanylate cyclase with PAS/PAC sensor	Marinobacter hydrocarbonoclasticus	Alpha Beta
3HA2A	Putative NADPH-quinone reductase	Pediococcus pentosaceus	Alpha Beta
3HBNA	UDP-2,4-diacetamido-2,4,6-trideoxy-beta-L-altropyranose hydrolase	Campylobacter jejuni	Alpha Beta
3HC7A	Endolysin B	Mycobacterium phage D29	Alpha Beta
3HF5A	4-methylmuconolactone methylisomerase	Pseudomonas reinekei	Alpha Beta
3HFTA	WbmS, polysaccharide deacetylase involved in O-antigen biosynthesis	Bordetella bronchiseptica	Alpha Beta
3HI2B	mRNA interferase toxin MqsR	Escherichia coli	Alpha Beta
3HIEC	Exocyst complex component SEC3	Saccharomyces cerevisiae	Mainly Beta
3HJ4A	Minor Editosome-Associated TUTase	Trypanosoma brucei brucei	Mainly Alpha
3HK4A	Mlr7391 protein	Mesorhizobium japonicum	Alpha Beta
3HLXA	Pyrroloquinoline-quinone synthase	Klebsiella pneumoniae	Mainly Alpha
3HLZA	uncharacterized protein BT_1490	Bacteroides thetaiotaomicron	Alpha Beta
3HM4A	CheC domain protein	Desulfovibrio alaskensis	Alpha Beta
3HMSA	Hepatocyte growth factor	Homo sapiens	Alpha Beta
3HN0A	Nitrate transport protein	Parabacteroides distasonis	Alpha Beta
3HN5A	Protein of uncharacterized function (DUF3823)	Bacteroides fragilis	Mainly Beta
3HOIA	Nitroreductase	Bacteroides fragilis	Alpha Beta
3HPYA	CatO2ase	Pseudomonas alkylphenolica	Alpha Beta
3HR0A	Conserved oligomeric Golgi complex subunit 4	Homo sapiens	Mainly Alpha
3HRGA	uncharacterized protein BT_3980 with actin-like ATPase fold	Bacteroides thetaiotaomicron	Alpha Beta
3HRPA	IPT/TIG domain-containing protein	Bacteroides thetaiotaomicron	Mainly Beta
3HS3A	Ribose operon repressor	Lactobacillus acidophilus	Alpha Beta
3HSAA	bPH_1 domain-containing protein	Shewanella amazonensis	Mainly Beta
3HSYB	Glutamate receptor 2	Rattus norvegicus	Alpha Beta
3HTUA	Vacuolar protein-sorting-associated protein 25	Homo sapiens	Mainly Alpha
3HUHA	Virulence protein STM3117	Salmonella typhimurium	Alpha Beta
3HUTA	Extracellular ligand-binding receptor	Rhodospirillum rubrum	Alpha Beta
3HVWA	EAL domain-containing protein	Pseudomonas aeruginosa	Alpha Beta
3HWUA	PPC domain-containing protein	Cupriavidus pinatubonensis	Alpha Beta
3HX3A	Retinaldehyde-binding protein 1	Homo sapiens	Mainly Alpha
3HX8A	Mlr2180 protein	Mesorhizobium japonicum	Alpha Beta
3HY0A	Alanine--tRNA ligase	Escherichia coli	Alpha Beta
3HYNA	Putative signal transduction protein	Agathobacter rectalis	Alpha Beta
3HYOA	Pyridoxal kinase	Lactobacillus plantarum	Alpha Beta
3HZPA	NTF2-like protein of unknown function	Prochlorococcus marinus	Alpha Beta
3I09A	Branched-chain amino acid ABC transporter, periplasmic branched-chain amino acid-binding protein	Burkholderia mallei	Alpha Beta
3I0ZA	Sugar isomerase domain protein AgaS	Streptococcus pneumoniae	Alpha Beta
3I10A	Glycerophosphoryl diester phosphodiesterase	Bacteroides thetaiotaomicron	Alpha Beta
3I1AA	Aminoglycoside O-phosphotransferase APH(9)-Ia	Legionella pneumophila	Alpha Beta
3I45A	Twin-arginine translocation pathway signal	Rhodospirillum rubrum	Alpha Beta
3I4ZB	Tryptophan dimethylallyltransferase	Neosartorya fumigata
3I57A	Mucus binding protein	Lactobacillus reuteri	Alpha Beta
3I7MA	Mername-AA019 peptidase. Metallo peptidase. MEROPS family M24B	Lactobacillus brevis	Alpha Beta
3I94A	Phycocyanobilin:ferredoxin oxidoreductase	Synechocystis sp.	Alpha Beta
[truncated: 3,894 more rows]
